# Supplementary material for: Maternal gut microbiota Bifidobacterium promotes placental morphogenesis, nutrient transport and fetal growth in mice
Source: Cell Mol Life Sci. 2022 Jun 28;79(7):386. doi: 10.1007/s00018-022-04379-y (PMC9236968; doi:10.1007/s00018-022-04379-y)
Supplement: Supplementary file 4 — Supplementary Table 3. List of differentially expressed genes and pathways detected in the liver RNA-Seq on day 18.5 of gestation (XLSX 4301 KB) [file 18_2022_4379_MOESM4_ESM.xlsx]

## Sheet: DEGs
Differentially Expressed Genes (n=602) in GF vs GF+ group.
Ensembl_ID	Gene	qval	Log2FC	GF1	GF2	GF3	GF4	GF5	BIF1	BIF2	BIF3	BIF4	BIF5
ENSMUSG00000060807	Serpina6	2.67e-07	4.69182	22.3385	22.0613	1107.42	22.2267	25.0919	5729.87	7881.73	4462.16	8554.02	2969.17
ENSMUSG00000107705	Gm45062	0.000524457	3.69541	0	0.105567	0.14111	21.7513	0	21.4776	14.7107	81.7296	114.001	72.0932
ENSMUSG00000051159	Cited1	2.47e-07	3.31256	0	3.45377	5.46033	0.45237	5.54518	45.9303	117.702	46.659	103.111	38.9642
ENSMUSG00000101878	Gm8203	0.0441003	2.86386	0	0	2.23623	0	9.3477	64.5126	81.3222	3.1e-07	43.7599	46.8518
ENSMUSG00000031383	Dusp9	0.0268413	2.83995	0	56.7605	152.568	89.7533	43.0519	504.346	659.339	356.886	592.233	357.973
ENSMUSG00000047686	Rtl3	0.0182378	2.71718	0	10.6426	134.2	32.464	18.6419	286.956	121.486	289.97	203.486	180.656
ENSMUSG00000091898	Tnnc1	3.79e-06	2.56932	10.711	14.6838	163.52	21.2201	16.9632	326.719	271.338	370.764	394.928	307.262
ENSMUSG00000052217	Hbb-bh1	3.22e-05	2.49157	3.29472	5.91255	36.767	1.90964	5.82559	86.9562	170.473	44.6108	93.1753	55.7785
ENSMUSG00000061654	Spry3	0.00270586	2.24293	0	1.18251	20.2219	3.81929	1.16512	20.2898	19.5946	20.5209	34.2714	29.9705
ENSMUSG00000044211	Gm7887	0.0144719	2.22239	0	7.58338	37.1845	11.2188	11.7093	72.2183	110.521	77.9739	34.4406	65.4254
ENSMUSG00000098021	Gm9522	0.0400505	2.20847	0	15.3726	0	0	16.3116	14.4927	13.7162	23.1992	21.4224	18.3153
ENSMUSG00000027559	Car3	2.29e-10	2.15117	64.467	121.893	301.57	74.2434	137.117	1072.31	1141.3	821.602	1520.38	756.126
ENSMUSG00000051323	Pcdh19	0.0192724	2.13853	0	3.54753	26.6561	14.3223	1.16512	30.9178	40.315	25.8742	25.7035	66.8937
ENSMUSG00000068323	Slc4a5	0.00404835	2.11779	0	4.19146	12.6193	3.34374	0.482373	22.3229	38.1768	22.0381	21.1922	10.1879
ENSMUSG00000079259	Trim71	0.00104362	2.05637	9.88416	9.46008	56.9889	13.3675	2.33023	110.145	145	82.976	127.447	39.1282
ENSMUSG00000052187	Hbb-y	6.07e-06	2.0133	17.5718	11.8251	57.908	12.4127	16.3116	163.285	347.804	142.754	117.808	68.2662
ENSMUSG00000091844	Gm8251	0.000514457	1.98008	0.709514	7.84527	10.1583	6.32767	7.72432	40.5894	97.5169	21.6774	59.2164	22.0822
ENSMUSG00000081044	AU015836	0.00521445	1.95242	0	1.52514	16.5451	3.73871	3.51344	22.2222	24.4932	14.2262	27.8452	21.0066
ENSMUSG00000005202	Shbg	1.49e-13	1.93683	9.41233	10.9228	33.4258	10.757	16.9651	98.2296	115.602	92.8899	123.592	90.8098
ENSMUSG00000099913	Gm28551	0.00814964	1.89632	5.87175	0	2.42998	0	0	5.64041	14.115	9.63696	3.0431	8.99637
ENSMUSG00000079694	Gm14862	0.0173803	1.82418	0	9.27374	19.3027	6.68376	4.66047	36.6608	34.2905	31.1916	29.9348	25.808
ENSMUSG00000022149	C9	1.23e-05	1.79986	4.86308	10.5554	36.3498	6.05536	7.84874	45.3982	57.7723	56.4147	87.6533	71.6546
ENSMUSG00000114279	H2bc14	0.01015	1.79277	1.11667	0	5.66093	3.92612	0	12.6803	10.0408	18.1151	5.47696	5.07219
ENSMUSG00000028555	Ttc39a	1.15e-06	1.74667	7.42716	7.60355	26.4147	4.16158	6.35479	42.9972	70.8633	43.5819	59.689	41.1325
ENSMUSG00000032611	1700102P08Rik	0.000335854	1.66179	1.66507	3.46973	4.89004	1.39105	3.54389	20.377	15.0852	17.0045	28.4505	8.22294
ENSMUSG00000085925	Rtl1	4.74e-08	1.65656	4.39296	5.91255	8.73216	6.68376	2.91279	25.4441	47.027	21.8593	52.478	18.7316
ENSMUSG00000098639	Rtl1	4.74e-08	1.65656	4.39296	5.91255	8.73216	6.68376	2.91279	25.4441	47.027	21.8593	52.478	18.7316
ENSMUSG00000013523	Bcas1	6.24e-10	1.65558	5.97819	11.5181	22.5196	9.709	9.55776	46.7462	67.7915	74.6389	69.3663	42.2622
ENSMUSG00000070704	Ugt2b36	5.31e-06	1.62042	29.0744	24.8407	131.87	34.974	30.6393	222.375	154.048	214.139	231.144	210.744
ENSMUSG00000083012	Fam220a	0.00950619	1.597	221.747	20.4866	359.284	70.4615	63.7689	514.784	542.711	326.801	505.284	484.526
ENSMUSG00000020080	Hkdc1	0.00532465	1.58544	23.0623	8.40818	125.036	18.7411	10.4985	111.443	82.269	122.128	96.29	140.04
ENSMUSG00000092390	Gm20541	0.0181021	1.56661	5.4912	0	8.5976	3.81929	2.3451	14.6535	32.1279	10.7066	14.0001	10.0153
ENSMUSG00000082926	Gm8172	0.0375761	1.53737	0	0	1.21387	8.1601	1.55553	9.03521	5.22369	11.7147	2.22249	8.65954
ENSMUSG00000009633	G0s2	0.000445516	1.49118	132.887	79.2282	522.092	125.082	89.714	803.862	464.391	954.67	502.29	606.071
ENSMUSG00000021228	Acot3	0.0170941	1.48279	15.4838	5.76915	118.837	18.2658	10.9003	82.0685	60.3834	71.7268	100.58	115.14
ENSMUSG00000021613	Hapln1	0.00500593	1.46056	1.15442	1.24326	2.90945	1.00552	1.24086	23.2166	7.21787	2.81922	12.3924	4.38415
ENSMUSG00000024503	Spink1	0.0078112	1.44984	108.726	108.791	949.508	104.076	122.337	686.954	439.898	1006.42	778.603	862.486
ENSMUSG00000091405	H4c14	0.0147966	1.43946	2.19648	0	1.83835	7.63858	3.49535	9.66181	13.7162	14.2754	9.63883	5.82761
ENSMUSG00000049409	Prokr1	1.21e-09	1.37506	32.9472	39.0228	73.0148	25.7936	37.2838	188.868	200.714	130.123	157.484	118.36
ENSMUSG00000049565	Aknad1	0.000471399	1.37126	3.15902	3.92511	7.32923	4.7381	1.29034	16.1024	20.0082	10.1236	22.832	12.8799
ENSMUSG00000055609	Hba-x	0.000306013	1.37042	14.4159	17.4754	55.1798	14.9456	21.1003	114.251	163.739	83.1131	59.7505	49.119
ENSMUSG00000078721	Fam205a1	0.0314455	1.33943	0	4.13214	5.66029	1.2176	1.5342	7.99833	7.82342	6.99914	10.9737	6.13524
ENSMUSG00000116544	Gm49626	0.000991952	1.3308	4.39296	16.5551	11.0301	2.86447	9.32094	33.8163	29.3919	42.8263	35.3424	14.9853
ENSMUSG00000031883	Car7	0.00127643	1.33027	6.32207	4.84837	8.53507	2.93549	5.89332	12.9201	46.0473	16.9521	34.1259	14.3432
ENSMUSG00000007480	Mc5r	0.0111483	1.2901	0	2.36502	1.83835	2.86447	4.66047	11.5942	9.79729	6.24551	6.42588	5.82761
ENSMUSG00000025665	Rps6ka6	0.0171606	1.28864	0	2.19156	5.94029	2.97978	2.57242	8.94948	12.4659	7.70215	8.5358	5.91281
ENSMUSG00000116203	Rps6ka6	0.0171606	1.28864	0	2.19156	5.94029	2.97978	2.57242	8.94948	12.4659	7.70215	8.5358	5.91281
ENSMUSG00000040856	Dlk1	2.65e-08	1.27734	993.088	1072.68	2764.97	1193.03	1184.48	4951.76	4832.34	4764.87	5952.15	3647.77
ENSMUSG00000098411	Dlk1	2.65e-08	1.27734	993.088	1072.68	2764.97	1193.03	1184.48	4951.76	4832.34	4764.87	5952.15	3647.77
ENSMUSG00000024411	Aqp4	0.00112045	1.27643	2.22693	1.33356	8.38881	2.38919	1.05699	12.2646	6.61987	13.408	7.41857	11.3089
ENSMUSG00000030708	Dnajb13	0.000334076	1.26782	19.2983	26.4384	72.5481	16.9995	43.1199	92.0271	185.806	84.8042	126.021	90.0152
ENSMUSG00000074006	Omp	0.00247353	1.25382	3.29472	2.36502	11.9493	4.77411	2.33023	12.5603	21.554	19.6287	20.3486	8.32515
ENSMUSG00000045291	E330021D16Rik	0.0315024	1.24266	3.30289	2.36955	2.63396	1.0975	0.668354	8.21576	4.4764	7.69613	9.65996	8.32515
ENSMUSG00000028435	Aqp3	1.06e-06	1.23459	23.8289	23.6573	60.5243	26.2322	18.3296	133.313	105.374	82.9122	84.4129	85.7825
ENSMUSG00000071551	Akr1c19	0.0397141	1.23233	79.4314	40.2053	650.727	88.8548	67.7236	340.25	304.657	380.363	442.813	348.393
ENSMUSG00000069814	Ccdc92b	4.27e-05	1.21849	241.613	394.958	866.782	211.971	380.993	1332.36	1372.6	1408.81	1220.92	944.905
ENSMUSG00000096351	Samd11	0.0172404	1.19962	66.7713	576.813	524.619	303.407	491.239	937.94	1437.4	918.215	1144.75	863.893
ENSMUSG00000046634	Pkd1l1	0.0425652	1.187	1.09824	8.27757	11.165	2.86447	1.88687	8.69563	29.3919	5.78066	17.1357	15.8178
ENSMUSG00000028331	Trmo	1.66e-05	1.18627	40.8264	91.1493	112.4	50.7707	77.9251	228.844	349.577	205.021	275.136	141.891
ENSMUSG00000056643	Chst13	0.00192522	1.18239	37.3402	13.0076	68.9381	33.4188	12.8163	84.0577	104.831	90.1137	88.8914	81.5865
ENSMUSG00000022408	Fam83f	0.00504665	1.17762	23.063	16.5551	106.624	34.3736	18.6419	96.6181	65.6418	119.557	113.524	117.385
ENSMUSG00000063506	Arhgap22	0.0101102	1.16131	1.6613	12.3359	6.01956	7.79858	1.6037	14.8317	17.1408	14.5079	19.4638	12.455
ENSMUSG00000040265	Dnm3	0.0306261	1.1588	10.6526	3.62948	50.3007	21.6899	12.3174	32.6111	36.9288	52.8243	66.1865	49.0746
ENSMUSG00000008999	Bmp7	0.0285904	1.14971	12.0818	5.83998	47.9949	10.5882	3.58161	36.1981	37.6685	37.3247	37.4744	26.8004
ENSMUSG00000072437	Nanos1	4.41e-06	1.14003	12.0806	10.6426	19.3027	14.3223	9.32094	28.9854	69.5607	33.012	56.762	29.9705
ENSMUSG00000028539	Artn	0.00330806	1.12744	3.83792	2.75707	7.2942	4.94298	5.44787	17.47	30.1734	12.0918	11.8549	11.1695
ENSMUSG00000025175	Fn3k	5.92e-07	1.12009	112.874	132.646	278.474	153.911	180.625	499.236	758.293	447.403	516.496	362.397
ENSMUSG00000073400	Trim10	2.7e-05	1.11341	931.307	1754.84	2941.36	969.145	1770.98	4232.84	6125.26	4503.9	4919.01	3762.97
ENSMUSG00000042353	Frem3	0.0323454	1.10484	2.19648	1.18251	3.6767	0.954822	5.82559	7.72944	4.89864	7.13772	11.7808	9.99018
ENSMUSG00000028645	Slc2a1	7.4e-06	1.1031	257.101	236.21	686.587	273.541	254.26	1038.67	1143.79	986.765	830.692	744.413
ENSMUSG00000015127	Unkl	2.39e-07	1.10103	45.7486	45.192	66.5994	32.8723	51.1086	142.77	242.88	98.1442	139.053	124.632
ENSMUSG00000020669	Sh3yl1	3.99e-05	1.09266	120.274	135.174	299.904	91.9751	179.167	487.261	574.923	523.235	435.58	300.443
ENSMUSG00000044595	Dnd1	0.00167372	1.08969	2.84888	7.56229	19.9667	8.55591	9.38008	23.3121	30.3903	22.7723	26.8301	24.0601
ENSMUSG00000030699	Tbx6	0.00294988	1.08157	4.11049	12.172	22.3689	6.25765	15.8753	30.7426	38.1777	38.8217	28.0347	23.834
ENSMUSG00000022100	Xpo7	1.21e-05	1.08139	1756.97	3137.16	4898.19	1557.71	2683.07	6809.67	9279.1	7156.64	8010	6950.29
ENSMUSG00000037904	Ankrd9	1.34e-07	1.0744	78.7391	83.0842	178.178	73.9461	92.142	262.804	375.389	247.644	294.157	242.32
ENSMUSG00000016200	Syt14	2.84e-06	1.07321	53.3799	93.296	133.072	48.6657	82.2939	246.638	289.318	185.589	206.039	213.124
ENSMUSG00000020932	Gfap	0.00014786	1.06449	77.4275	102.725	214.373	70.2272	155.514	318.608	371.802	270.932	484.739	249.232
ENSMUSG00000020309	Chac2	4.41e-06	1.06438	223.32	180.18	521.412	232.787	219.567	778.861	710.741	985.545	661.654	612.578
ENSMUSG00000006586	Runx1t1	0.000124801	1.06217	38.1708	72.1679	136.216	38.2013	66.8706	196.018	197.297	156.293	182.294	181.602
ENSMUSG00000050860	Phospho1	0.000110521	1.05354	56.6997	97.2834	202.963	59.8238	89.6311	233.897	280.222	276.469	220.742	297.151
ENSMUSG00000042066	Tmcc2	3.21e-07	1.052	4448.15	5708.36	11512.8	4398.56	5919.72	15997.6	19962.5	17139.2	16081.3	16650.3
ENSMUSG00000041817	Fam169a	1.55e-07	1.04677	20.5262	24.8627	25.7632	17.838	16.3272	47.5486	94.3667	54.1698	57.5471	55.5239
ENSMUSG00000054191	Klf1	1.28e-07	1.04137	714.954	859.685	1643.49	715.162	1020.64	2676.32	3398.68	2511.59	2796.33	2110.43
ENSMUSG00000071470	Ccnb1ip1	0.0450487	1.03305	19.7958	10.622	65.3093	64.203	27.5228	74.8907	61.8485	177.068	112.839	49.3496
ENSMUSG00000039492	Ccdc27	0.00719266	1.03076	4.39296	4.73004	16.5452	8.5934	3.49535	21.256	27.4324	14.2754	20.3486	14.1528
ENSMUSG00000024663	Rab3il1	1.15e-07	1.03071	451.596	634.849	1040.16	412.711	587.872	1578.59	1990.88	1597.21	1711.74	1461.34
ENSMUSG00000034248	Slc25a37	7.69e-07	1.03061	4543.8	7446.17	10631.8	4408.38	6687.61	16501.6	24194.2	16587.9	17722.3	15632.1
ENSMUSG00000052392	Acot4	0.000238264	1.02936	12.6232	8.21093	31.0446	14.8198	9.67665	40.9586	32.7566	36.8744	53.8439	34.0059
ENSMUSG00000078452	Raet1d	1.44e-08	1.02697	19.4624	41.5031	30.5855	28.8711	39.9109	84.3246	72.8114	97.5432	115.266	73.9432
ENSMUSG00000030041	M1ap	0.00380255	1.02239	4.71818	7.09506	17.934	4.9132	16.7451	21.6539	32.9169	24.7946	31.6802	18.2861
ENSMUSG00000069272	H2ac8	0.00441605	1.02018	4.13262	8.14681	19.2312	10.3316	7.24006	32.7521	21.0939	36.4673	30.1416	12.8746
ENSMUSG00000028717	Tal1	7.64e-09	1.00702	1033.13	1210.67	1793.44	864.619	1083.82	3467.35	4259.41	2548.3	3236.91	2656.14
ENSMUSG00000096010	H4f16	4.84e-05	1.00124	15.6917	19.5335	47.1503	20.4804	27.738	49.224	71.7125	83.6175	79.759	55.913
ENSMUSG00000029445	Hpd	0.00151135	-1.0008	2002.76	2162.15	1008.75	2150.46	2378.47	762.041	315.578	1032.96	598.241	1006.28
ENSMUSG00000037386	Rims2	0.0290416	-1.00123	25.9937	20.1468	5.67264	29.2164	11.9831	3.28045	3.37734	9.79409	4.62373	10.3488
ENSMUSG00000024087	Cyp1b1	0.0121284	-1.00272	12.0649	23.0571	9.79125	16.2325	20.4632	8.16533	5.03948	6.38791	7.65613	2.13369
ENSMUSG00000056133	Unc93a2	4.35e-06	-1.00364	89.0201	74.9713	67.9084	86.2793	55.6727	20.3356	16.2307	33.8578	28.3717	42.6092
ENSMUSG00000024580	Grpel2	1.43e-07	-1.00853	680.255	548.306	278.195	658.621	540.879	220.641	167.218	183.843	183.851	189.819
ENSMUSG00000036181	H1f2	0.00733775	-1.00871	4375.07	2681.86	911.678	4678.16	3111.89	1141.85	830.764	991.066	773.136	1380.11
ENSMUSG00000031963	Bmper	0.00117296	-1.00944	20.8988	29.7169	9.50285	14.7584	21.7929	9.07809	3.495	8.5412	5.52089	6.28853
ENSMUSG00000035208	Slfn8	0.000263126	-1.01026	33.9641	43.6307	13.3314	25.2536	47.3844	11.5303	7.97283	12.6191	9.90762	11.4313
ENSMUSG00000115953	Slfn8	0.000263126	-1.01026	33.9641	43.6307	13.3314	25.2536	47.3844	11.5303	7.97283	12.6191	9.90762	11.4313
ENSMUSG00000045064	Zc2hc1c	0.0253211	-1.01042	10.9824	11.8251	7.3534	15.2772	12.8163	4.8309	1.95946	2.67665	3.21294	9.15767
ENSMUSG00000036040	Adamtsl2	0.00199987	-1.01045	29.6525	33.4225	11.9493	30.5543	31.4582	8.23213	6.59849	12.4774	7.49686	12.0635
ENSMUSG00000071633	Gm4952	0.00420056	-1.01141	1396.85	1220.07	813.393	1403.92	1139.14	563.07	152.493	717.997	371.351	613.303
ENSMUSG00000021756	Il6st	1.8e-06	-1.01806	790.563	1162.88	478.817	616.798	906.171	306.248	204.763	273.123	234.384	375.093
ENSMUSG00000093392	Gm6061	0.0384515	-1.0187	29.0934	35.8963	23.5835	45.4537	21.2793	2.8719	11.401	11.0088	21.4317	15.2286
ENSMUSG00000063683	Glyat	0.00344332	-1.01914	32.8256	13.088	8.3706	22.2901	16.6425	6.91231	5.52664	3.98084	5.51164	7.4851
ENSMUSG00000035799	Twist1	0.0289619	-1.02152	12.0806	44.9354	6.43423	13.3675	37.2838	6.76326	3.91892	5.35329	6.42588	9.15767
ENSMUSG00000022040	Ephx2	6.3e-09	-1.02304	1285.98	1377.25	1022.3	1205.95	1358.67	467.838	255.58	575.263	471.536	547.137
ENSMUSG00000030577	Cd22	2.97e-05	-1.02574	53.8027	34.8524	40.8752	59.4217	32.2803	16.1126	8.9927	11.8986	17.3564	25.9744
ENSMUSG00000045211	Nudt18	0.000162225	-1.02632	504.904	647.883	210.306	455.243	641.533	152.364	125.742	179.425	142.678	239.678
ENSMUSG00000021253	Tgfb3	0.000554507	-1.02768	160.343	189.202	86.4025	145.133	201.565	56.0385	29.3919	84.7604	81.3945	38.2957
ENSMUSG00000030088	Aldh1l1	0.000189785	-1.02852	526.375	589.858	213.479	496.792	652.873	143.161	110.314	183.407	183.702	233.784
ENSMUSG00000021835	Bmp4	0.0181847	-1.03239	81.3688	59.9719	83.6834	66.7575	84.3247	57.9596	9.74818	51.2899	13.202	31.5503
ENSMUSG00000038587	Akap12	0.000779828	-1.03243	1046.8	1473.21	374.032	896.691	1267.14	458.045	250.401	283.5	369.27	311.259
ENSMUSG00000047798	Cd300lf	7.18e-05	-1.04041	246.72	389.833	114.691	230.413	329.431	103.232	64.1493	95.584	76.966	92.9013
ENSMUSG00000034422	Parp14	6.27e-05	-1.0412	278.003	393.799	115.767	234.281	319.601	87.2472	65.7567	110.717	93.5573	86.0156
ENSMUSG00000040253	Gbp7	7.89e-08	-1.04181	346.101	324.638	228.995	332.942	311.575	91.2525	68.5359	148.076	99.7459	155.449
ENSMUSG00000043687	1190005I06Rik	0.0159602	-1.04207	12.1386	6.29463	8.36968	11.8375	8.1274	1.54339	3.40639	3.85001	1.81983	4.99509
ENSMUSG00000022122	Ednrb	6.02e-08	-1.0429	717.779	827.819	370.906	695.748	789.581	224.303	167.314	264.566	256.575	256.602
ENSMUSG00000035042	Ccl5	0.00124359	-1.04294	29.5157	16.9036	19.6773	26.0501	32.76	11.5091	3.50594	12.7035	10.2197	6.93082
ENSMUSG00000064215	Ifi27	0.0127125	-1.04514	245.317	249.459	84.9775	280.435	247.745	115.47	34.8717	149.838	60.4734	51.8729
ENSMUSG00000026981	Il1rn	0.0106591	-1.04665	640.892	1243.76	259.504	608.199	1090.46	357.279	178.122	382.937	210.886	141.45
ENSMUSG00000030359	Pzp	2.05e-05	-1.0513	20905.9	21969.3	14052.3	23669.2	24857.5	8926.82	3730.26	10280.7	6086.8	9498.2
ENSMUSG00000027048	Abcb11	1.53e-05	-1.05266	3361.11	2100.58	2122.22	3732.09	2657.65	955.543	508.25	1221.42	912.099	1419.71
ENSMUSG00000041773	Enc1	2.34e-05	-1.05279	597.442	619.635	231.632	582.442	520.807	187.439	110.709	205.209	162.789	192.311
ENSMUSG00000045932	Ifit2	1.58e-05	-1.05499	234.934	211.294	77.225	227.825	197.175	65.3168	53.6686	59.7503	61.3973	66.8376
ENSMUSG00000006344	Ggt5	0.000118107	-1.05565	26.6392	57.2451	22.0057	33.7014	44.8668	16.0221	6.11374	13.5366	12.6858	13.3033
ENSMUSG00000051379	Flrt3	0.00445914	-1.05637	19.1499	31.4224	51.155	15.7371	39.684	8.82635	10.7047	21.889	7.11433	5.53207
ENSMUSG00000004098	Col5a3	0.00530726	-1.05642	95.2619	54.952	45.722	78.7908	43.6061	14.9675	7.98689	30.5661	26.1934	39.5724
ENSMUSG00000027456	Sdcbp2	0.0486962	-1.05832	5.4912	7.09506	22.0602	4.77411	8.15582	0.966181	4.89864	3.56886	1.07098	4.16258
ENSMUSG00000038576	Susd4	0.000565269	-1.06002	19.4486	9.74127	5.19838	22.8205	12.2337	3.47664	3.33161	4.48283	3.69913	4.91216
ENSMUSG00000034173	Zbed5	0.000767753	-1.06035	44.6431	74.9438	46.0186	29.7089	96.2715	22.723	10.6172	30.3494	15.1606	18.0024
ENSMUSG00000048534	Jaml	0.00890198	-1.06271	8.34039	6.60307	29.3126	4.60089	5.26292	1.67485	2.34212	3.16322	3.49273	2.49755
ENSMUSG00000040938	Slc16a11	0.00823072	-1.06286	25.9825	27.0292	12.8689	21.1327	39.1153	7.11704	2.91673	9.40134	7.51584	19.3978
ENSMUSG00000024055	Cyp4f13	6.97e-08	-1.06384	140.94	133.152	102.893	161.562	127.543	41.7239	31.7263	59.8034	33.4603	70.77
ENSMUSG00000026360	Rgs2	0.000555923	-1.06622	301.977	222.332	86.5111	281.61	248.652	85.4938	42.8311	92.4601	74.0723	76.7166
ENSMUSG00000027863	Cd2	0.0238018	-1.06689	5.32703	14.3446	2.97746	8.51808	15.285	3.12727	1.58388	2.17147	2.14196	3.37058
ENSMUSG00000032311	Nrg4	0.0333895	-1.06719	21.8685	127.949	33.7305	34.422	118.709	19.3836	8.40466	22.6254	18.0163	25.5048
ENSMUSG00000021336	Slc17a4	0.00380629	-1.06814	29.4972	16.4294	39.3035	26.0186	12.4895	7.96396	3.58621	14.8624	10.6019	5.15726
ENSMUSG00000037321	Tap1	4.55e-05	-1.06837	447.779	477.751	162.012	318.305	510.063	128.675	96.0497	152.664	108.295	130.127
ENSMUSG00000032840	2410131K14Rik	0.000453324	-1.07063	182.466	288.454	72.3579	185.38	255.073	80.6663	45.465	65.4417	52.6268	65.7687
ENSMUSG00000070811	Sult2a2	0.0237635	-1.07077	126.589	78.205	20.9819	136.92	96.3265	51.3461	16.2434	22.7069	24.7642	26.0702
ENSMUSG00000017009	Sdc4	3.03e-05	-1.07386	2555.32	3064.28	1445.54	2692.15	3247.62	971.072	498.296	1178.55	675.367	1194.22
ENSMUSG00000033508	Asprv1	0.0171452	-1.07408	273.462	199.844	167.29	288.356	202.73	112.077	19.5946	156.138	73.8977	94.9067
ENSMUSG00000058571	Gpc6	1.51e-08	-1.07529	268.348	269.616	157.688	250.281	187.682	66.6836	64.6022	58.5996	79.2371	121.13
ENSMUSG00000011305	Plin5	0.0425652	-1.07636	303.114	225.859	155.088	327.329	238.849	111.111	18.6148	179.335	66.4008	149.853
ENSMUSG00000034837	Gnat1	0.000563143	-1.07762	74.8884	146.363	56.3125	73.0057	128.286	50.5379	19.0075	21.6447	25.9108	46.2399
ENSMUSG00000053062	Jam2	2.75e-05	-1.08119	127.719	158.808	59.0785	102.878	134.345	27.5728	27.7155	56.597	34.1104	48.1602
ENSMUSG00000038085	Cnbd2	0.000605884	-1.08245	155.901	379.796	135.988	184.359	466.624	73.082	63.7794	112.922	88.7453	64.8263
ENSMUSG00000048706	Lurap1l	0.000249957	-1.08316	667.73	748.529	447.638	733.304	803.931	236.714	109.73	317.629	171.357	411.262
ENSMUSG00000070305	Mpzl3	0.0107171	-1.08413	48.6211	163.834	35.7808	58.274	193.963	22.9319	19.5317	32.5251	29.2056	31.6612
ENSMUSG00000073600	Prob1	0.00298646	-1.08806	69.5144	143.031	39.1851	49.0154	187.951	33.2866	26.5753	24.7913	29.7003	22.6047
ENSMUSG00000066364	Serpina3b	0.0168117	-1.08811	19.7683	18.9202	7.3534	12.4127	17.4768	7.72944	8.81756	6.24551	1.07098	3.33006
ENSMUSG00000020123	Avpr1a	0.00100964	-1.08848	266.872	484.829	103.867	265.441	483.524	94.6857	90.1351	94.5748	98.5302	92.4092
ENSMUSG00000057103	Nat8f1	0.000284912	-1.09438	398.641	220.691	334.663	415.559	248.451	118.213	52.0386	163.483	75.0618	166.195
ENSMUSG00000031482	Slc25a15	0.00247353	-1.09565	1521.17	4304.7	967.072	1472.6	4184.07	601.37	651.032	741.079	756.708	740.639
ENSMUSG00000025473	Adam8	0.00238608	-1.09681	375.411	225.281	99.8136	359.542	218.134	93.4638	38.2303	102.73	68.5914	106.719
ENSMUSG00000048489	Depp1	0.028409	-1.09691	2943.93	1681.53	604.613	3025.49	1987.34	818.07	239.576	1285.93	506.981	582.683
ENSMUSG00000074743	Thbd	5.54e-07	-1.09694	198.781	254.24	99.2709	180.461	222.537	60.8694	42.1283	69.5928	77.1106	59.1086
ENSMUSG00000025509	Pnpla2	0.000447781	-1.09701	518.455	1232.7	360.038	646.142	1298.58	247.142	182.397	287.78	202.848	302.338
ENSMUSG00000052749	Trim30b	4.47e-05	-1.09783	51.893	46.7931	20.3418	43.2899	66.6876	18.2111	11.6182	19.6071	10.2771	12.2756
ENSMUSG00000026536	Ifi211	0.00075048	-1.10215	187.693	228.744	58.6965	188.365	226.834	54.4487	44.6614	82.2435	45.4013	46.5359
ENSMUSG00000043505	Gimap5	0.00310041	-1.10235	68.1525	63.0613	20.1896	59.6006	92.2613	11.624	25.7656	25.4623	11.038	20.8121
ENSMUSG00000038522	Mfsd4b1	0.000249957	-1.1047	25.9989	23.6188	12.4139	26.9736	18.4655	4.492	4.54676	6.5568	11.4369	7.58912
ENSMUSG00000021340	Gpld1	0.000215939	-1.11	348.28	324.955	175.981	357.154	336.282	118.629	45.7557	147.362	78.8049	144.671
ENSMUSG00000046718	Bst2	0.000173985	-1.11035	409.564	440.906	168.314	524.57	514.419	155.811	86.3052	191.441	101.729	119.914
ENSMUSG00000056144	Trim34a	3.25e-05	-1.11072	143.625	192.484	59.4489	147.866	179.223	50.6698	41.0483	57.6307	41.7682	32.4681
ENSMUSG00000026405	C4bp	1.85e-05	-1.11395	421.947	393.582	208.763	404.926	426.228	161.902	101.071	105.475	68.7302	189.318
ENSMUSG00000022146	Osmr	0.00229561	-1.11415	60.9492	64.5545	25.2036	34.843	79.262	29.2341	12.6353	18.4915	7.265	18.6488
ENSMUSG00000024140	Epas1	0.000334592	-1.11545	1000.59	1524.06	349.935	936.936	1300.1	346.209	238.219	333.036	272.002	327.427
ENSMUSG00000041548	Hspb8	0.000868128	-1.11708	367.131	473.873	131.339	362.925	475.344	118.398	63.903	155.465	90.0539	137.453
ENSMUSG00000028001	Fga	4.12e-06	-1.11743	131883	160060	117919	134485	164270	56658.2	24229.8	60400.6	34513.1	71972.5
ENSMUSG00000031849	Comp	0.00116381	-1.12402	38.5417	22.0937	21.9414	36.0536	21.5338	12.5455	4.47218	18.0151	4.37213	9.37517
ENSMUSG00000054757	Akr1c20	0.0189513	-1.12647	65.9437	55.1939	89.2995	96.3212	80.4913	25.6797	6.44406	34.2872	20.4367	69.9585
ENSMUSG00000004951	Hspb1	3.7e-05	-1.12802	72.7322	104.815	47.7535	76.828	106.315	24.6066	13.8477	38.1658	37.0956	20.3538
ENSMUSG00000062515	Fabp4	0.00105276	-1.12989	2885.15	1899.53	1482.37	3212.32	2487.97	1031.74	428.944	1375.11	378.915	988.269
ENSMUSG00000078763	Slfn1	0.00031164	-1.1299	59.305	48.8771	24.5113	55.0614	50.1	17.0692	6.20495	23.495	18.2067	13.3202
ENSMUSG00000115913	Slfn1	0.00031164	-1.1299	59.305	48.8771	24.5113	55.0614	50.1	17.0692	6.20495	23.495	18.2067	13.3202
ENSMUSG00000115940	Slfn1	0.00031164	-1.1299	59.305	48.8771	24.5113	55.0614	50.1	17.0692	6.20495	23.495	18.2067	13.3202
ENSMUSG00000002228	Ppm1j	0.037485	-1.13451	7.97176	6.13182	6.36816	6.07745	7.03052	0.557137	1.12815	1.5497	5.91951	2.40246
ENSMUSG00000027954	Efna1	0.000663286	-1.13507	534.383	697.681	481.648	546.158	703.731	271.497	85.2364	371.162	115.666	235.602
ENSMUSG00000021876	Rnase4	1.99e-05	-1.13589	650.198	1134.5	395.445	768.259	1161.16	236.524	232.04	235.503	375.365	181.921
ENSMUSG00000034463	Scara3	0.00872368	-1.13605	37.3402	42.5704	22.0602	42.0122	30.2931	12.5603	2.93919	13.3832	26.7745	9.15767
ENSMUSG00000079363	Gbp4	7.91e-05	-1.13744	23.4716	36.7097	11.9076	23.4318	46.3725	6.78169	6.70742	11.9056	7.77251	7.31164
ENSMUSG00000092021	Gbp11	0.0142946	-1.13895	11.314	17.8189	10.1727	9.18773	8.65322	3.16665	2.8938	2.00686	2.33891	7.27914
ENSMUSG00000089991	Gm16332	0.0354709	-1.13943	3.70399	14.2823	6.10974	5.25528	15.3244	1.1155	1.12242	5.83278	4.81211	0.923672
ENSMUSG00000058022	Adtrp	0.00298409	-1.13964	207.202	178.62	154.34	245.55	214.531	106.901	20.4203	96.1853	47.3166	97.851
ENSMUSG00000027261	Hao1	0.0198507	-1.1399	961.504	578.935	520.549	941.927	600.41	254.567	56.6255	338.718	205.505	540.26
ENSMUSG00000041828	Abca8a	0.000590035	-1.14087	191.459	134.662	160.633	228.061	133.056	75.7252	33.3526	97.6582	23.794	68.5934
ENSMUSG00000033538	Casp4	0.000665533	-1.14267	28.1051	43.5352	16.6996	41.397	66.547	5.42642	14.9318	13.5642	11.1336	12.9277
ENSMUSG00000032053	Pou2af1	3.28e-05	-1.14379	306.088	280.601	126.993	269.776	267.203	75.7231	40.198	86.0459	80.0043	120.261
ENSMUSG00000107437	Gm5340	0.00103227	-1.14414	43.3805	40.7966	20.6814	46.3089	46.0221	13.5265	5.38851	14.2754	8.03235	25.808
ENSMUSG00000108105	Gm5340	0.00103227	-1.14414	43.3805	40.7966	20.6814	46.3089	46.0221	13.5265	5.38851	14.2754	8.03235	25.808
ENSMUSG00000041930	Fam222a	0.00632955	-1.14563	74.9953	145.97	23.2775	76.0999	148.998	18.6267	30.6608	19.3994	28.3687	28.1074
ENSMUSG00000037942	Crp	3.09e-06	-1.14603	4136.73	3188.29	3546.84	4326.56	3343.12	1209.22	573.953	1662.48	1041.29	1825.37
ENSMUSG00000021420	Fars2	3.67e-06	-1.14879	287.999	262.845	116.449	389.139	324.543	82.1417	65.7943	80.6667	94.2491	85.0217
ENSMUSG00000033860	Fgg	4.05e-06	-1.15245	77870.5	91591.3	69275.9	81355.5	98680.6	31562.5	13580.7	34955.8	19592.5	42480
ENSMUSG00000037621	Atoh8	0.000194356	-1.15496	24.6367	26.0152	16.5452	28.6447	17.4768	7.72944	4.89864	10.583	5.3549	5.91016
ENSMUSG00000073988	Ttpa	6.48e-05	-1.15652	1650.81	2084	746.898	1685.15	1968.87	421.681	278.629	605.201	491.054	749.373
ENSMUSG00000022579	Gpihbp1	0.000488192	-1.15765	211.269	170.654	118.451	225.764	234.719	81.8587	30.4166	85.9352	31.999	97.7742
ENSMUSG00000023232	Serinc2	0.00317116	-1.15766	12.0806	12.3873	23.8986	20.046	13.095	4.33838	1.95946	14.7251	4.28394	3.4051
ENSMUSG00000029135	Fosl2	8.28e-07	-1.16034	375.121	252.075	138.035	341.358	241.407	106.012	57.7725	92.0459	67.5952	83.4888
ENSMUSG00000015396	Cd83	0.010662	-1.16283	146.293	65.1855	46.6853	153.707	85.611	59.5219	10.5904	39.5199	18.5222	35.0871
ENSMUSG00000000386	Mx1	7.15e-05	-1.16384	23.0094	50.4414	19.3733	24.3097	43.5177	15.2208	9.36041	6.77859	9.76682	6.16383
ENSMUSG00000040809	Chil3	0.0110869	-1.16462	329.977	277.899	243.809	368.962	324.779	168.142	23.9065	159.627	76.3106	157.359
ENSMUSG00000019997	Ccn2	0.00218361	-1.16644	200.273	311.466	118.661	123.437	336.877	61.5015	28.4121	119.557	53.549	78.151
ENSMUSG00000024589	Nedd4l	0.000183932	-1.16877	294.396	449.404	178.706	309.269	545.699	140.867	57.5286	161.117	79.4504	109.471
ENSMUSG00000062186	Olfr395	0.0318964	-1.17008	4.56579	4.20091	10.3502	4.53166	3.45369	0.572274	1.15979	3.70603	0	3.45348
ENSMUSG00000043263	Ifi209	0.000215865	-1.17122	173.221	220.373	58.999	135.971	192.045	37.7134	29.473	62.6746	58.2387	39.9014
ENSMUSG00000033825	Tpsb2	0.0166361	-1.17129	10.0888	6.03475	11.2566	15.5888	10.2796	4.93053	1.00002	5.46233	3.27941	1.69924
ENSMUSG00000024485	Slc4a9	0.0325122	-1.17144	303.951	268.577	39.5404	359.814	188.481	71.2669	33.3535	101.848	45.9969	54.7335
ENSMUSG00000022629	Kif21a	0.0289282	-1.17164	755.951	3697.13	427.081	621.727	2744.15	356.99	301.009	326.427	371.371	444.718
ENSMUSG00000044786	Zfp36	0.00098788	-1.17615	1827.7	933.944	406.415	1962.06	1013.45	378.682	244.602	457.953	305.171	296.124
ENSMUSG00000016356	Col20a1	0.0339431	-1.1786	11.2733	64.7268	22.3935	5.72028	11.6512	6.76326	4.19025	8.02994	4.28392	2.13697
ENSMUSG00000048572	Tmem252	0.0412622	-1.18036	15.3754	48.4829	54.2313	7.63858	54.7605	4.8309	6.8581	19.6287	5.3549	10.8227
ENSMUSG00000032349	Elovl5	4.76e-06	-1.18247	268.571	422.211	144.995	274.687	421.006	93.0023	64.1515	94.3663	73.3887	122.075
ENSMUSG00000022358	Fbxo32	5.06e-05	-1.18555	34.1808	31.8234	18.0863	30.7312	32.5383	15.9879	3.96564	11.631	6.42975	8.75447
ENSMUSG00000116076	Fbxo32	5.06e-05	-1.18555	34.1808	31.8234	18.0863	30.7312	32.5383	15.9879	3.96564	11.631	6.42975	8.75447
ENSMUSG00000090675	Olfr111	0.00504665	-1.18607	15.3754	27.1977	8.27258	12.4127	10.4861	7.72944	0.979729	5.35329	3.21294	4.99509
ENSMUSG00000054203	Ifi205	0.000472851	-1.19054	45.6334	95.0198	27.5358	54.6908	79.2612	13.4162	10.7839	27.1325	21.874	14.0581
ENSMUSG00000023032	Slc4a8	0.0122832	-1.19067	11.3075	5.35795	7.09813	9.5808	5.46503	3.14632	1.47898	2.93057	2.43443	0.629886
ENSMUSG00000030247	Kcnj8	2.17e-05	-1.19125	152.339	117.338	118.633	128.319	105.645	51.8233	22.1237	78.0304	23.9974	32.8607
ENSMUSG00000036151	Tm6sf2	9.76e-06	-1.19156	12.7623	17.5613	43.6883	16.2213	14.0971	4.67673	5.26717	6.48091	4.85084	5.48993
ENSMUSG00000028631	Kcnq4	0.0473198	-1.19265	4.40935	5.4277	8.97549	7.68694	2.67788	4.43668	0	4.10559	0.614357	0.956284
ENSMUSG00000022603	Mroh4	0.0329586	-1.19298	3.26876	9.1472	4.19696	4.18419	12.8712	1.57929	0	2.34565	1.38101	4.43456
ENSMUSG00000060961	Slc4a4	7.32e-09	-1.19452	153.619	170.841	71.8366	129.345	165.691	32.3119	32.4317	41.9046	50.5259	44.4157
ENSMUSG00000021765	Fst	8.49e-05	-1.19735	325.601	326.513	157.602	369.665	375.871	102.141	49.4023	147.398	61.4422	125.237
ENSMUSG00000021356	Irf4	0.000378901	-1.19909	176.73	197.568	72.6148	144.132	161.9	74.3636	18.6109	41.9264	42.8306	56.574
ENSMUSG00000063446	Plppr1	0.000555923	-1.20571	106.991	68.7419	28.8576	97.3121	79.8525	14.6565	13.6153	20.3367	22.3286	40.1524
ENSMUSG00000063011	Msln	0.000162276	-1.20585	57.5189	61.1327	36.303	63.2395	59.631	20.2571	6.06488	30.5214	16.5322	16.3642
ENSMUSG00000063919	Srrm4	0.0231837	-1.20724	90.1836	130.641	21.8923	84.1951	114.689	43.1128	8.81756	26.2586	14.2489	38.2265
ENSMUSG00000035165	Kcne3	0.00981059	-1.21007	25.4667	43.1209	27.189	21.1633	56.6052	16.9077	4.92647	24.4512	3.51278	9.16914
ENSMUSG00000042638	Gucy2c	0.025225	-1.21086	33.6122	106.239	312.18	31.1095	105.83	18.5969	19.8505	33.6994	23.2618	27.9459
ENSMUSG00000029403	Cdkl2	8.05e-05	-1.21137	18.5339	27.8303	30.8698	14.9192	30.8728	5.34084	6.29316	12.8715	4.60234	6.57873
ENSMUSG00000021364	Elovl2	3.35e-10	-1.21321	5378.03	6450.26	2674.62	5091.44	5815.71	1364.87	1157.07	1577.77	1463.93	1745.47
ENSMUSG00000109916	Gm45551	7.94e-05	-1.21669	298.664	468.28	145.557	300.326	530.964	126.119	55.9852	108.824	88.8133	106.432
ENSMUSG00000028150	Rorc	5.03e-05	-1.21981	254.878	257.238	113.645	242.135	247.088	78.9356	30.9262	106.981	53.7609	69.0977
ENSMUSG00000033831	Fgb	2.88e-06	-1.22013	110775	129478	93053.6	115844	137509	42104.2	17461.7	46449.6	24829.6	56196.4
ENSMUSG00000024131	Slc3a1	0.00127841	-1.22095	480.11	865.903	709.493	440.931	799.201	260.929	70.1954	282.789	131.579	336.383
ENSMUSG00000036478	Btg1	4.45e-06	-1.2242	3021.35	2790.55	1096.46	2887.53	3029.28	793.056	485.271	919.787	582.675	858.916
ENSMUSG00000020108	Ddit4	0.00263747	-1.22559	1165.23	1139.94	252.773	1074.18	1271.14	244.444	175.371	448.784	236.687	218.119
ENSMUSG00000052974	Cyp2f2	0.00230614	-1.22794	61.5031	51.3626	61.9366	63.2529	66.7467	13.5154	5.26536	19.8382	25.8756	42.3045
ENSMUSG00000063760	Rnf217	1.8e-06	-1.22807	295.427	443.441	221.521	232.022	414.782	106.28	50.9459	122.233	71.7557	124.045
ENSMUSG00000024042	Sik1	0.000281182	-1.22974	525.672	593.593	137.364	483.789	568.722	142.489	86.3309	131.744	115.404	132.861
ENSMUSG00000014813	Stc1	2.81e-06	-1.23142	46.4747	31.9278	30.3328	59.199	32.6233	8.69562	7.83783	15.1677	7.49686	19.9804
ENSMUSG00000006930	Hap1	0.00420078	-1.2318	10.6225	19.688	8.88921	11.7411	10.9841	3.12452	4.82813	7.26041	3.47232	0.552598
ENSMUSG00000067613	Krt83	0.00637711	-1.23232	24.6997	8.3375	12.9372	34.762	22.943	13.5282	2.76491	2.50535	4.5321	7.0315
ENSMUSG00000022468	Endou	0.00128245	-1.23483	17.5734	14.1969	7.3662	15.3247	17.5088	3.86829	1.30636	5.96835	2.85672	6.73822
ENSMUSG00000039911	Spsb1	0.000234886	-1.23725	13.4334	10.3895	6.52529	10.8266	13.228	3.60161	2.47709	2.72845	2.17075	2.73904
ENSMUSG00000037580	Gch1	7.15e-08	-1.23845	347.053	535.821	206.423	331.026	514.02	96.5638	81.5616	133.342	91.6977	136.4
ENSMUSG00000027219	Slc28a2	3.42e-06	-1.24027	86.2491	160.502	235.198	85.6145	124.206	32.8501	27.4324	58.4283	31.0584	40.8577
ENSMUSG00000040498	Igsf23	0.0477579	-1.24098	16.4946	10.9846	105.274	14.4546	11.7883	5.37492	1.61004	6.46185	9.65161	8.24483
ENSMUSG00000038260	Trpm4	3.31e-10	-1.24261	292.28	136.236	200.87	269.776	227.197	47.6338	60.7934	56.002	69.5315	84.6268
ENSMUSG00000028307	Aldob	4.32e-06	-1.24377	5675.04	6097.54	2793.47	5997.71	6555.81	1469.09	839.986	1917.44	1352.13	2362.94
ENSMUSG00000061086	Myl4	7.33e-05	-1.24524	61.8896	62.3737	20.0036	79.1721	59.5133	22.768	15.5215	12.9246	13.8644	10.0756
ENSMUSG00000057135	Scimp	0.0380639	-1.24743	10.5828	8.77215	2.80687	10.1635	13.0008	2.15188	0	3.99055	3.97055	3.09388
ENSMUSG00000029605	Oas1b	0.000109882	-1.24868	78.3993	97.4371	25.1404	52.8789	90.412	23.4337	10.6954	18.8603	16.9328	20.1607
ENSMUSG00000021210	Akr1c6	0.00484674	-1.25218	106.488	123.696	70.2124	127.568	149.466	36.3629	8.81756	47.5677	27.5588	73.8859
ENSMUSG00000022594	Lynx1	0.00895152	-1.25293	4.01354	4.49288	1.13322	3.03623	4.16132	0.789396	0	0.865608	0.725556	0.569654
ENSMUSG00000024401	Tnf	0.0393515	-1.25473	11.3441	15.1742	6.90728	9.86851	6.56717	0	2.09555	5.86853	3.43592	5.3401
ENSMUSG00000025481	Urah	0.000164163	-1.25852	389.725	307.715	281.649	460.457	399.858	94.7222	43.4538	120.183	94.715	240.396
ENSMUSG00000039196	Orm1	0.00139727	-1.25919	28.5542	48.4829	30.3049	45.7466	52.4303	28.0192	5.87837	18.7365	5.3549	9.15767
ENSMUSG00000056035	Cyp3a11	0.0262696	-1.26232	2076.04	6197.05	855.307	2188.76	6571.57	1052.25	292.16	955.337	787.315	1239.28
ENSMUSG00000026193	Fn1	2.41e-11	-1.26418	33150.4	29303.3	20574	31578.1	27569.6	6515.46	5289.86	9852.88	7707.71	11951.5
ENSMUSG00000025533	Asl	0.000246694	-1.26659	1842.82	3545.5	814.169	1945.12	3891.93	576.672	425.229	754.332	585.408	658.86
ENSMUSG00000037944	Ccr7	5.08e-05	-1.26711	26.3578	22.4677	16.5452	33.4188	23.3023	6.76326	2.93919	8.92215	7.49686	7.49264
ENSMUSG00000030144	Clec4d	0.000107595	-1.26734	47.6267	44.2768	19.3152	40.1385	54.0626	17.8734	4.98631	16.0606	10.6488	8.50527
ENSMUSG00000043432	Leng9	5.65e-09	-1.27096	55.2817	78.0356	42.9334	39.117	94.5177	18.54	15.5631	16.101	11.4707	19.9866
ENSMUSG00000008193	Spib	8.74e-10	-1.27119	84.1156	67.258	45.3352	95.8097	83.295	17.6819	14.0722	20.2531	20.5868	31.2604
ENSMUSG00000028008	Asic5	0.0121419	-1.27155	12.0806	20.2075	8.96505	16.6818	11.3574	4.60381	0.979729	8.92215	1.07098	7.28885
ENSMUSG00000015312	Gadd45b	0.000479309	-1.27294	147.427	111.275	38.1744	147.339	142.619	31.81	20.2117	55.5619	25.5664	23.3151
ENSMUSG00000028300	C9orf72	0.00444233	-1.27528	130.262	327.132	51.0453	107.736	381.887	48.6109	36.1877	49.4498	39.7189	42.4577
ENSMUSG00000022129	Dct	0.00200546	-1.27539	22.0402	11.8504	9.83788	8.94517	13.0144	0.756256	4.35734	3.28114	3.26025	6.69918
ENSMUSG00000041550	Serpina5	0.0159883	-1.27606	10.9824	26.0152	49.6355	23.8706	18.6419	3.86472	2.93919	8.92215	3.21294	22.4779
ENSMUSG00000091649	Phf11b	0.00162038	-1.28051	43.9296	46.1488	13.3154	42.6323	54.0348	15.0739	14.2624	13.0582	7.49686	3.97796
ENSMUSG00000034765	Dusp5	0.000214686	-1.28202	231.729	92.2358	53.3122	213.88	133.988	50.2414	37.2297	35.6886	23.5616	32.4681
ENSMUSG00000025964	Adam23	0.000188368	-1.28443	332.581	237.76	176.223	294.403	185.58	78.3605	30.9052	84.0667	41.5406	141.55
ENSMUSG00000031886	Ces2e	1.13e-19	-1.2851	371.707	262.059	425.038	373.472	288.6	92.5983	67.2263	99.7138	95.385	119.699
ENSMUSG00000032204	Aqp9	8.69e-12	-1.2852	179.036	158.007	82.0451	178.869	162.406	44.6685	33.3375	44.7961	32.7597	47.7608
ENSMUSG00000024029	Tff3	0.000397778	-1.28522	3087.15	2433.61	2252.9	3606.36	3093.39	1168.11	277.263	1470.37	611.53	1046.47
ENSMUSG00000000739	Sult5a1	0.000677961	-1.29227	14.2703	16.5499	3.81318	14.5642	12.0728	2.0777	1.83065	4.36703	2.54248	3.11381
ENSMUSG00000055401	Fbxo6	0.000167038	-1.29247	230.534	317.313	119.235	312.905	336.252	97.4915	41.3458	94.8132	36.6542	99.2517
ENSMUSG00000020363	Gfpt2	1.02e-06	-1.29361	37.8673	60.5774	19.072	35.7754	54.151	10.4703	7.75093	15.883	9.49565	9.02194
ENSMUSG00000040328	Olfr56	0.000309672	-1.29544	13.5046	31.0905	14.0781	14.1874	17.5091	3.38788	1.52416	7.47029	5.32656	6.67981
ENSMUSG00000045502	Hcar2	0.00149078	-1.29814	34.0454	20.1027	18.3835	43.9218	24.4675	13.5265	1.95946	6.24551	7.49686	11.6552
ENSMUSG00000001166	Oas1c	0.00507004	-1.29907	3.29472	8.37443	2.88343	7.863	14.5599	1.93236	1.10717	3.59293	0.303153	1.18675
ENSMUSG00000055413	H2-Q5	0.0076479	-1.30232	36.3578	8.89835	28.0463	14.3922	14.9142	1.97589	6.91837	4.03974	6.09846	5.63119
ENSMUSG00000028459	Cd72	1.04e-05	-1.30452	123.308	78.7116	32.9313	107.195	82.3753	19.9712	14.2322	29.3122	18.9774	24.061
ENSMUSG00000028268	Gbp3	0.00217757	-1.30703	53.0105	70.7635	13.732	47.5907	71.1711	17.0867	5.15241	15.1375	12.9187	12.5165
ENSMUSG00000074207	Adh1	0.0290152	-1.31137	3607.3	2103.92	5429.47	3907.5	2378.17	1045.32	212.942	1559.66	527.717	2958.48
ENSMUSG00000038781	Stap2	1.45e-13	-1.31204	213.399	151.232	161.4	206.205	216.033	57.4993	29.2328	64.7068	50.3396	57.7367
ENSMUSG00000038415	Foxq1	0.00211113	-1.31564	1641.87	714.236	734.421	1665.21	666.447	339.129	105.811	386.329	174.57	544.465
ENSMUSG00000038375	Trp53inp2	2.04e-06	-1.31679	193.558	165.679	103.219	171.836	154.887	50.2688	22.136	46.7883	28.8543	77.1161
ENSMUSG00000023963	Cyp39a1	7.84e-05	-1.32021	1853.33	2499.52	787.8	1804.18	2477.89	498.048	236.121	659.563	403.861	704.782
ENSMUSG00000070327	Rnf213	1.31e-08	-1.32112	5996.79	6894.14	2522.19	6116.18	6329.22	1269.43	1225.45	1927.02	1473.09	1234.94
ENSMUSG00000026628	Atf3	0.0260997	-1.33238	390.961	80.3162	37.3263	359.073	65.2466	29.7031	35.4178	31.5903	22.539	44.6043
ENSMUSG00000051497	Kcnj16	0.0103301	-1.33366	9.95691	30.9691	6.79756	12.9397	34.0321	2.91922	5.14787	1.79716	2.1573	11.5123
ENSMUSG00000028370	Pappa	0.00194561	-1.3374	17.5796	34.2976	17.4686	9.55657	20.9939	6.76912	0.980732	6.25065	5.35595	6.66141
ENSMUSG00000003721	Insig2	0.000531287	-1.33871	122.234	258	43.164	96.6721	215.967	43.8669	26.4474	26.392	35.2533	30.9039
ENSMUSG00000118295	Gm8437	0.0269821	-1.33924	9.80565	24.9878	2.50728	16.7552	23.1299	5.15062	2.41119	0.622765	4.31263	3.97723
ENSMUSG00000076617	Ighm	4.45e-07	-1.33924	1504.48	1314.44	576.68	1618.81	1445.59	330.889	199.145	395.423	297.707	422.575
ENSMUSG00000055976	Cldn23	0.00280016	-1.33937	8.65839	5.59845	9.18904	5.53609	7.97266	0.50816	1.54546	3.2914	1.12552	2.18888
ENSMUSG00000019368	Sec14l4	0.000320888	-1.34075	124.002	275.344	63.7139	100.712	218.765	29.207	20.7561	39.4235	37.0287	62.9373
ENSMUSG00000015134	Aldh1a3	0.00081157	-1.3409	7.61821	13.5876	29.5123	13.3984	20.0533	2.35354	1.84236	9.21584	2.68596	5.30716
ENSMUSG00000016194	Hsd11b1	0.0121048	-1.34521	1467.99	1641.4	1031.57	1598.39	1833.87	497.023	83.9711	746.556	292.363	951.451
ENSMUSG00000091705	H2-Q2	0.042832	-1.35106	42.0423	20.6861	349.894	31.8846	28.5991	6.73053	9.61082	14.5136	17.6822	16.8691
ENSMUSG00000033684	Qsox1	1.14e-06	-1.35253	6792.87	7217.35	5099.17	6710.02	6780.11	1661.32	775.359	2261.88	1436.17	3138.45
ENSMUSG00000101033	Gm18776	0.0291575	-1.35351	16.4736	14.1901	6.43423	8.5934	5.82559	1.93236	0	7.13772	2.14196	4.16258
ENSMUSG00000006777	Krt23	0.000305096	-1.35439	149.361	106.426	61.5847	154.681	120.007	46.3767	12.7365	54.4251	34.2714	17.4828
ENSMUSG00000023905	Tnfrsf12a	0.00958536	-1.35914	135.551	223.151	52.7175	153.441	276.841	45.6591	24.1881	43.3098	14.3753	103.631
ENSMUSG00000052914	Cyp2j6	3.61e-12	-1.35943	226.237	183.289	346.529	244.435	166.612	45.4105	43.1081	66.0239	59.9749	81.5865
ENSMUSG00000060613	Cyp2c70	0.00468993	-1.36217	1434.62	1078.72	1836.06	1539.47	1161.84	350.637	104.271	498.704	265.933	1145.92
ENSMUSG00000032908	Sgpp2	0.0118286	-1.36652	35.4755	130.508	125.697	28.4373	138.221	29.8345	6.86621	30.1536	13.2091	26.9109
ENSMUSG00000079339	Ifit1bl1	0.0145559	-1.37345	6.6004	29.612	8.28629	18.1714	35.0142	12.5813	1.96274	1.78748	5.36399	2.50181
ENSMUSG00000075590	Nrbp2	7.72e-05	-1.37758	165.771	202.748	45.974	172.256	179.113	39.7795	22.2927	37.4031	29.7223	46.768
ENSMUSG00000036687	Tmem184a	0.00196898	-1.38168	15.0169	13.2441	70.4934	9.43142	8.67555	4.51514	3.54304	3.39471	3.14384	4.2916
ENSMUSG00000015533	Itga2	7.26e-06	-1.38968	123.64	261.491	65.7289	110.716	218.38	36.294	25.0342	48.9389	31.8347	33.0223
ENSMUSG00000020431	Adcy1	0.00123185	-1.39072	150.367	330.69	70.0576	127.46	268.622	73.6719	22.9968	67.9432	25.1357	37.4227
ENSMUSG00000075602	Ly6a	0.0347707	-1.39178	51.265	62.7135	25.0419	70.0699	77.6255	11.2707	3.42087	17.9602	70.8284	6.70469
ENSMUSG00000037798	Mat1a	0.000470408	-1.40533	13376.9	29260.5	6656.48	12766.2	28272.2	4405.03	1803.06	4790.23	3749.86	5849.46
ENSMUSG00000022299	Slc25a32	0.000159129	-1.4087	108.93	183.385	32.6357	87.8854	184.715	26.7119	26.9937	23.4039	19.916	25.6008
ENSMUSG00000107007	Slc25a32	0.000159129	-1.4087	108.93	183.385	32.6357	87.8854	184.715	26.7119	26.9937	23.4039	19.916	25.6008
ENSMUSG00000015437	Gzmb	0.00259653	-1.41151	91.1539	52.0304	50.5546	103.121	72.2373	18.3574	3.91892	40.1497	22.4906	19.9804
ENSMUSG00000041798	Gck	0.0193765	-1.41161	75.1533	14.3669	53.466	88.885	43.9509	5.69782	5.95082	16.8473	6.50553	42.2093
ENSMUSG00000032690	Oas2	0.000819751	-1.41221	139.706	194.41	33.7082	130.154	170.53	35.2677	15.6131	44.2349	29.4351	22.7192
ENSMUSG00000005514	Por	4.56e-06	-1.41344	1219.22	1961.91	629.135	1205.99	2034.44	378.256	188.692	432.625	245.076	413.419
ENSMUSG00000019987	Arg1	0.000225774	-1.41503	2857.12	4573.9	1576.55	2901.49	4856.82	789.587	324.874	1154.51	586.914	1408.76
ENSMUSG00000026678	Rgs5	0.0226023	-1.41548	31.8459	18.1591	46.0551	38.0975	11.2815	9.34567	1.67097	23.9184	6.69914	2.36984
ENSMUSG00000063889	Crem	0.00281267	-1.41942	192.995	501.669	58.6036	231.377	505.132	56.5265	42.9155	63.9877	58.3433	58.8075
ENSMUSG00000068263	Efcc1	0.00116781	-1.4202	22.9279	32.0363	8.70417	12.2445	20.6772	6.26841	3.40327	3.10838	5.14294	2.40142
ENSMUSG00000064247	Plcxd1	0.000676638	-1.42278	19.8205	30.0421	8.83704	28.1284	16.1023	4.92314	5.91288	2.38854	4.07783	4.37335
ENSMUSG00000021125	Arg2	0.000365966	-1.42562	37.7626	30.4362	16.6333	51.8912	28.1011	16.6347	2.93919	7.13772	4.28392	10.8227
ENSMUSG00000073555	Gm4951	0.0187299	-1.4293	447.756	548.002	412.739	439.472	491.906	169.253	18.6364	283.346	77.9757	239.088
ENSMUSG00000027442	Cst8	0.0316406	-1.42938	14.2771	11.8251	3.27348	10.503	14.4992	3.86472	1.95946	7.88608	0	1.48389
ENSMUSG00000028186	Uox	0.00773284	-1.42962	5002.17	2948.59	2574.8	4642.85	2875.58	1308.08	188.691	1648.32	553.63	1763.43
ENSMUSG00000034855	Cxcl10	0.0037973	-1.43221	220.631	244.556	51.4227	260.439	233.437	68.2399	21.5856	51.8995	20.8056	78.1626
ENSMUSG00000038670	Mybpc2	0.00696599	-1.43224	7.7281	6.40292	2.98985	3.62797	14.9461	0.523387	0.530233	0.968821	0.579634	5.36683
ENSMUSG00000014542	Clec4f	0.000172074	-1.433	1077.72	1175.99	454.388	1355.52	1365.91	298.75	100.583	402.561	185.28	364.449
ENSMUSG00000033107	Rnf125	0.000216374	-1.43385	354.801	910.733	142.183	298.537	616.581	116.324	70.9258	79.5276	85.6075	113.635
ENSMUSG00000058297	Spock2	0.0332523	-1.43662	9.16542	11.5143	17.2682	3.98805	6.48691	2.89898	0.979913	9.31805	1.48953	0
ENSMUSG00000052684	Jun	0.00176157	-1.43732	1496.9	475.369	252.773	1329.11	498.67	178.743	84.2567	254.281	118.879	195.641
ENSMUSG00000017830	Dhx58	8.67e-07	-1.43909	59.5657	63.4924	16.9095	50.9653	58.4808	9.43342	9.35954	13.6885	10.7836	9.21596
ENSMUSG00000000204	Slfn4	0.000402902	-1.44198	515.441	472.938	128.737	517.616	416.495	126.624	43.8812	160.376	74.4408	73.6244
ENSMUSG00000031286	Glt28d2	0.000305096	-1.44238	20.8666	14.687	17.4643	26.735	18.6419	4.8309	2.93919	7.13772	1.07098	9.69189
ENSMUSG00000022651	Retnlg	0.00140894	-1.45064	879.69	617.27	365.832	1011.16	869.178	263.767	50.9459	363.132	127.447	195.641
ENSMUSG00000026278	Bok	4.42e-10	-1.45525	62.1269	79.7993	34.578	72.5604	115.148	16.7573	13.4688	15.2419	18.9759	13.451
ENSMUSG00000025492	Ifitm3	6.75e-07	-1.45772	1819.78	1740.65	665.483	2005.13	2176.44	401.931	229.257	536.221	350.211	361.312
ENSMUSG00000049044	Rapgef4	0.000994428	-1.45832	128.415	310.569	47.7269	134.524	324.383	44.3221	23.3285	38.5778	27.4708	49.0076
ENSMUSG00000038763	Alpk3	0.0461667	-1.46014	2.86953	4.32639	57.0328	10.6595	30.9932	1.51537	1.02384	4.20382	3.35768	3.48321
ENSMUSG00000021319	Sfrp4	0.00134595	-1.47081	15.7815	14.3714	9.58984	11.8369	23.8901	1.26113	1.28001	6.96917	1.73522	8.48907
ENSMUSG00000075707	Dio3	0.00523683	-1.4712	16.6518	23.9096	2.25927	18.7583	28.6294	3.56412	4.12616	2.25797	2.63494	2.04639
ENSMUSG00000042246	Tmc7	3.79e-06	-1.47533	27.35	46.4176	11.3581	22.299	42.2406	5.81846	3.36426	7.46622	6.24808	6.6977
ENSMUSG00000022900	Ildr1	0.00104446	-1.47855	17.4144	18.7513	12.8626	16.232	15.2181	4.78069	0.979729	9.15762	1.99792	3.4586
ENSMUSG00000063232	Serpina11	2.85e-07	-1.48671	1570.59	1390.76	845.46	1630.4	1485.5	344.161	153.632	415.904	223.323	534.495
ENSMUSG00000040483	Xaf1	0.000450864	-1.49152	94.9012	105.709	26.098	79.6582	126.839	23.634	7.57139	29.0268	20.7663	12.4774
ENSMUSG00000024900	Cpt1a	9.55e-09	-1.4927	450.329	716.873	242.19	437.317	622.433	102.145	63.3385	121.051	111.755	136.84
ENSMUSG00000037849	Ifi206	0.0115259	-1.49434	24.8426	47.1951	7.50912	23.5275	52.2863	9.4646	1.06524	10.6673	6.67601	5.08911
ENSMUSG00000022615	Tymp	0.000262041	-1.49497	83.4802	52.3819	29.1502	64.9419	75.8076	7.59397	5.26075	22.8655	26.7086	12.0812
ENSMUSG00000026272	Agxt	5.19e-05	-1.49692	722.364	808.505	187.998	810.378	796.239	124.011	77.2159	156.193	149.579	175.281
ENSMUSG00000030643	Rab30	2.44e-05	-1.50371	132.695	435.337	106.248	131.867	407.186	45.6827	37.5879	53.1973	43.815	42.876
ENSMUSG00000023034	Nr4a1	0.014567	-1.50461	220.402	39.4607	19.6302	220.247	42.506	19.6083	12.639	22.2507	11.911	11.7218
ENSMUSG00000028211	Trp53inp1	0.000369058	-1.51162	1338.27	2093.68	278.273	1050.26	1783.09	263.36	196.467	267.698	227.405	240.138
ENSMUSG00000033355	Rtp4	0.000101688	-1.51572	250.191	375.645	94.2928	264.512	396.266	55.0723	26.5237	105.496	53.549	55.3524
ENSMUSG00000072115	Ang	1.12e-06	-1.5304	158.749	256.958	73.8276	182.881	263.889	36.2624	47.7373	38.7454	46.9052	20.7772
ENSMUSG00000034472	Rasd2	0.00223202	-1.5322	22.6743	28.63	4.61969	19.7534	29.9033	3.24157	1.64585	10.1859	3.05012	2.78987
ENSMUSG00000034686	Prr7	0.000103207	-1.53391	17.5718	26.0152	10.1109	25.7802	30.2931	3.86472	1.95946	6.24551	6.42588	3.33006
ENSMUSG00000028862	Map3k6	0.00478403	-1.53451	83.3851	206.582	31.189	91.6609	278.672	37.1694	15.5116	40.704	10.7946	22.9846
ENSMUSG00000074151	Nlrc5	0.000170906	-1.53611	26.5945	32.9873	12.0746	31.2873	33.965	6.85756	1.32387	7.55157	5.35473	8.62314
ENSMUSG00000040213	Kyat3	7.52e-06	-1.54029	1491.68	1332.84	509.303	1433.26	1377.73	212.3	122.25	310.975	241.252	460.265
ENSMUSG00000021510	Zfp729a	6.77e-05	-1.54085	125.659	276.074	53.3975	126.744	295.793	39.2452	22.8267	41.649	24.1467	32.6934
ENSMUSG00000078963	Hsbp1l1	0.00462761	-1.54833	77.1095	37.0381	27.5219	64.9085	50.3049	13.5637	2.22486	30.5063	5.78463	15.2794
ENSMUSG00000028982	Slc25a33	6.27e-05	-1.54962	982.925	1657.88	360.317	957.687	1882.83	252.173	134.223	344.395	166.002	233.937
ENSMUSG00000070473	Cldn3	0.000526145	-1.54978	187.799	146.631	104.786	229.157	147.97	23.1883	9.79729	71.3772	36.4133	65.7687
ENSMUSG00000056966	Gjc3	0.00220485	-1.55051	15.9657	6.62523	7.29598	12.9491	12.6621	0	3.96686	3.24097	2.36959	2.40139
ENSMUSG00000026365	Cfh	3.28e-12	-1.55133	5680.43	6735.38	4493.65	5196.35	6305.84	1024.27	778.772	1140.56	1121.02	2359.35
ENSMUSG00000040134	Rdh7	0.00299505	-1.55162	1923.33	1551.45	1295.81	1992.27	1757.54	478.764	74.4424	636.512	283.892	889.888
ENSMUSG00000052373	Mpp3	0.00934549	-1.55391	44.0663	138.078	10.9924	34.4343	100.53	6.3566	5.06883	15.5521	9.08691	17.5072
ENSMUSG00000073418	C4b	6.33e-07	-1.55646	1482.67	1258.18	631.965	1408.26	1201.64	327.791	124.068	402.428	162.588	309.827
ENSMUSG00000097789	Gm2115	0.000485059	-1.55887	9.20018	6.78589	11.0459	5.48367	12.1606	1.00786	2.56398	3.28305	0.558291	0.877107
ENSMUSG00000019278	Dpep1	0.0013786	-1.56403	13.284	9.46008	14.1344	6.75914	6.85188	3.01743	0	3.51236	2.88379	1.30317
ENSMUSG00000046733	Gprc5a	0.0161884	-1.56788	10.9824	27.1977	6.43423	15.2772	16.3116	0	2.93919	8.92215	3.21294	3.33006
ENSMUSG00000052776	Oas1a	0.00029406	-1.5727	210.307	202.85	65.5462	222.936	247.896	46.7937	14.9655	80.2185	39.8681	24.8528
ENSMUSG00000066861	Oas1g	0.000913998	-1.57945	57.1918	67.0709	13.1657	55.8038	87.4421	16.9514	4.62904	16.6733	8.25964	6.78278
ENSMUSG00000051716	Apon	5.65e-09	-1.58316	222.857	183.461	114.313	226.541	183.482	32.5557	19.2828	59.4851	31.8721	56.1312
ENSMUSG00000027869	Hsd3b6	3.14e-10	-1.59306	80.8136	112.485	107.833	87.057	116.095	21.6303	34.5452	9.10011	19.7883	22.861
ENSMUSG00000033022	Cdo1	5.17e-05	-1.5954	2065.6	3253.69	603.697	2340.63	3476.09	434.153	256.663	543.093	395.317	471.407
ENSMUSG00000062007	Hsh2d	4.83e-05	-1.59545	19.8644	36.2837	7.04273	20.7023	27.3337	5.56181	1.66435	3.67139	2.6409	6.15672
ENSMUSG00000062624	Cyp2c67	2.08e-13	-1.59613	97.0983	103.178	83.6863	115.696	110.16	20.3922	13.6055	18.0453	16.0714	40.8647
ENSMUSG00000049985	Ankrd55	1.94e-06	-1.59682	30.6198	50.0159	24.1195	21.8469	44.9662	4.68351	4.66525	3.88358	9.40976	11.0237
ENSMUSG00000028214	Gem	3.19e-07	-1.60732	25.1762	44.7872	23.82	24.8289	38.3227	5.81627	3.90598	4.44648	8.59627	6.68215
ENSMUSG00000018930	Ccl4	0.0165426	-1.60898	8.78592	7.09506	2.75753	13.3675	8.15582	5.79708	1.95946	1.78443	0	0
ENSMUSG00000066677	Ifi208	7.91e-06	-1.61055	49.7337	65.9112	16.0273	29.1099	55.2325	7.51082	6.8472	12.8354	3.74145	8.19773
ENSMUSG00000045545	Krt14	2.99e-05	-1.61382	18.6764	25.422	6.00135	23.6536	25.8514	3.12961	1.58578	4.34246	6.06813	2.17445
ENSMUSG00000031722	Hp	5.74e-06	-1.61578	14465.6	14807.3	6792.27	15608.1	17099.1	2966.01	1039.58	4246.82	2184.07	4205.03
ENSMUSG00000027398	Il1b	0.00484674	-1.62113	21.2403	11.5309	6.68794	28.7183	8.47553	2.50176	0.420839	8.54904	0.921183	3.68635
ENSMUSG00000019577	Pdk4	0.000440408	-1.62245	161.009	194.733	45.3072	149.434	196.55	37.4647	10.0602	50.2227	17.5689	34.3222
ENSMUSG00000029273	Sult1d1	1.3e-08	-1.62488	563.513	985.018	340.621	574.146	916.772	159.859	73.5701	187.823	108.495	120.934
ENSMUSG00000030107	Usp18	1.18e-06	-1.63168	154.624	140.151	42.5914	162.784	164.033	24.6739	17.3039	37.7591	22.4752	17.8564
ENSMUSG00000018168	Ikzf3	0.00116381	-1.63234	80.7509	49.0397	16.0441	66.4739	60.6635	17.2007	2.34071	9.62021	9.68262	14.5237
ENSMUSG00000021453	Gadd45g	8.08e-07	-1.6337	364.551	253.235	86.8687	415.772	324.261	44.3617	50.0409	55.7341	40.6431	58.6135
ENSMUSG00000029380	Cxcl1	0.0498684	-1.63725	91.6755	154.13	6.19665	105.374	199.419	25.6333	12.5849	19.4443	13.6995	5.30915
ENSMUSG00000030739	Myh14	0.000622386	-1.63939	139.282	180.745	506.037	89.9505	77.2128	27.4514	15.4977	67.1938	23.2232	34.1066
ENSMUSG00000020429	Igfbp1	0.00164802	-1.64394	67218.9	74345.6	25724	69749.8	81023.4	25139.1	3866.99	29709	6603.67	10255.8
ENSMUSG00000038393	Txnip	0.00292324	-1.64617	2440.06	2938.41	438.414	2346.82	3041.85	491.485	173.923	914.344	313.446	242.422
ENSMUSG00000031610	Scrg1	0.0326736	-1.64744	12.0806	18.9202	16.5452	18.1416	29.1279	6.76326	0	8.92215	1.07098	10.8227
ENSMUSG00000042659	Arrdc4	1.52e-07	-1.65033	404.529	574.729	152.236	422.395	595.576	86.9599	53.9921	91.0124	56.3795	93.8152
ENSMUSG00000074947	Olfr1312	0.00058197	-1.65195	15.2839	22.1036	2.60175	11.6668	20.3695	0.618704	2.0074	2.20438	2.28166	2.94518
ENSMUSG00000037053	Azgp1	0.000513053	-1.65224	7221.1	6610.74	3059.57	7787.33	7419.6	1488.62	310.558	2093.59	949.948	2365.35
ENSMUSG00000093867	Gsdmcl2	0.0116049	-1.65365	4.60802	7.94841	0.38786	4.85822	12.3106	0.813233	0.41089	0	0	1.75611
ENSMUSG00000028240	Cyp7a1	2.39e-07	-1.65567	957.298	694.204	372.432	785.547	634.271	92.7233	76.0575	183.258	93.4506	254.692
ENSMUSG00000038421	Fcrla	6.67e-06	-1.6599	92.695	88.0127	31.351	94.1516	118.287	18.7845	5.81357	18.9787	14.3786	20.3157
ENSMUSG00000026170	Cyp27a1	0.000247779	-1.66744	349.755	336.23	88.3932	370.21	371.253	57.1194	19.5849	93.4996	40.2207	77.5993
ENSMUSG00000037583	Nr0b2	0.000216179	-1.67239	70.2873	24.8327	12.8685	78.2954	23.3023	3.86472	7.83783	8.92215	7.49686	3.33006
ENSMUSG00000113175	Gm9973	2.38e-05	-1.67868	1114.26	2061.38	464.367	1296.51	2522.49	294.053	135.087	367.047	188.83	284.284
ENSMUSG00000070419	Cyp3a57	0.00867121	-1.67898	19.087	8.25926	4.48589	29.6202	15.2248	4.59651	2.33159	0	4.61828	1.97953
ENSMUSG00000045776	Lrtm1	0.0134277	-1.68703	22.1763	11.432	14.4472	16.2775	15.0011	1.5574	0	3.49713	3.21294	14.4566
ENSMUSG00000042379	Esm1	0.00105834	-1.69702	29.6525	59.1255	33.0903	34.3736	71.0722	10.628	10.777	12.491	1.07098	11.6552
ENSMUSG00000000301	Pemt	0.000966377	-1.69702	778.024	576.974	554.21	919.121	704.703	136.796	32.1711	262.24	79.3315	354.515
ENSMUSG00000022514	Il1rap	9.61e-11	-1.70181	516.219	412.198	171.142	499.26	441.448	71.1206	47.2701	91.4739	64.9006	78.7081
ENSMUSG00000073491	Ifi213	0.0108871	-1.70242	61.1154	67.4727	7.66074	39.0655	88.5948	7.86326	1.79503	11.652	17.2011	5.36604
ENSMUSG00000112023	Lilr4b	3.9e-06	-1.70377	247.538	233.027	61.5728	223.093	244.873	46.2927	25.8054	41.8616	18.0666	40.1846
ENSMUSG00000057400	Ces1c	7.74e-06	-1.70709	4082.99	3747.64	1529.66	4149.55	4029.25	688.806	225.995	958.569	520.354	985.714
ENSMUSG00000079014	Serpina3i	0.00163167	-1.70732	10.6965	18.3188	4.47981	4.24582	17.6291	3.03579	2.45959	1.68735	0	1.04726
ENSMUSG00000023067	Cdkn1a	1.37e-06	-1.70996	751.034	563.268	200.543	781.841	540.811	108.383	54.4584	144.871	65.4031	121.307
ENSMUSG00000020593	Lpin1	7.89e-07	-1.71594	4874.53	6252.57	2506.09	4254.45	5372.43	932.841	354.396	1404.52	556.325	1265.99
ENSMUSG00000026073	Il1r2	3.5e-05	-1.71855	105.605	122.76	25.8922	119.262	133.823	22.636	7.44085	19.451	14.4015	18.3527
ENSMUSG00000036110	Slc17a2	2.85e-05	-1.73695	790.934	572.519	198.245	690.707	611.267	111.218	36.7953	122.593	73.4044	169.577
ENSMUSG00000044703	Phf11a	0.0018984	-1.74103	9.88416	19.5898	4.85728	12.3573	20.5737	2.13903	1.95946	5.35329	2.14196	0
ENSMUSG00000078612	Fyb2	4.34e-06	-1.74103	50.0041	26.3221	11.16	35.7435	18.8612	4.88785	3.96518	2.70808	2.16724	8.42319
ENSMUSG00000069805	Fbp1	0.00613178	-1.75088	4288.06	3951.43	3324.94	4778.71	4549.66	973.494	128.552	1697.89	383.003	2361.26
ENSMUSG00000029561	Oasl2	0.000219825	-1.75605	111.236	154.477	30.4019	132.644	155.714	21.7424	7.58567	41.4067	14.8992	14.2429
ENSMUSG00000060716	Plekhh1	9.74e-07	-1.75618	23.6146	66.7307	66.362	24.8283	63.5984	5.15189	5.96959	11.2237	4.34973	12.506
ENSMUSG00000042010	Acacb	0.000397967	-1.75778	314.096	357.118	603.173	357.976	339.049	48.309	19.7495	110.635	50.4188	224.779
ENSMUSG00000034634	Ly6d	2.19e-08	-1.75827	86.7609	75.6806	29.4136	95.4822	78.0629	14.4927	6.8581	19.6287	8.56784	10.8227
ENSMUSG00000025991	Cps1	6.96e-05	-1.7595	29498.7	43259.8	13458.6	26479.1	37739.3	5474.38	1535.24	7322.41	4097.57	10279.1
ENSMUSG00000024395	Lims2	8.04e-10	-1.76165	47.3654	49.0925	21.2675	58.9181	55.5844	8.27659	4.26967	8.59158	5.015	11.7641
ENSMUSG00000020010	Vnn3	0.000545648	-1.76438	2430.4	1912.12	1619.59	2454.85	2129.83	574.877	83.2769	751.245	215.267	742.603
ENSMUSG00000014453	Blk	4.34e-06	-1.76603	67.0172	63.5452	29.6038	53.088	69.7037	8.15027	5.25422	20.5513	3.86809	15.1488
ENSMUSG00000021135	Slc10a1	0.000507684	-1.76913	4281.36	3495.56	2162.53	4353.43	3750.79	848.762	141.994	1144.09	400.371	1371.13
ENSMUSG00000020218	Wif1	0.00179017	-1.77161	181.292	229.454	30.8507	237.06	264.711	23.7992	12.0652	58.4164	18.2622	34.2965
ENSMUSG00000030236	Slco1b2	5.8e-05	-1.7719	1037.59	862.281	267.571	1047.02	807.009	128.383	41.8104	185.844	135.066	208.895
ENSMUSG00000032310	Cyp1a2	0.000843753	-1.77342	7.21906	8.48475	3.85453	9.17101	7.02288	0	0.585319	0	3.28071	2.51895
ENSMUSG00000045392	Olfr1033	3.8e-05	-1.77776	37940.7	87379	12015.5	31361.7	66354.6	8471.45	4071.13	8600.65	5323.31	7238.51
ENSMUSG00000015224	Cyp2j9	0.0028402	-1.78205	10.3649	11.6293	10.4269	12.9924	30.4406	4.38506	2.22384	0	1.2154	6.61087
ENSMUSG00000034591	Slc41a2	0.0361384	-1.78303	2.50494	28.0985	1.83835	0.747142	31.418	0.556278	0.402107	0.701727	0.204234	0.832515
ENSMUSG00000024678	Ms4a4d	0.0230922	-1.78605	28.5542	34.2928	4.59588	28.6447	34.9535	3.86472	0	8.92215	4.28392	6.66012
ENSMUSG00000026475	Rgs16	0.0113445	-1.79258	1500.2	639.738	501.87	1489.52	669.942	255.072	20.5743	447.892	100.672	252.252
ENSMUSG00000022041	Chrna2	4.9e-05	-1.79394	14.4733	13.4693	7.68191	10.8878	13.2807	0.733817	1.48767	0.678346	1.62638	5.05991
ENSMUSG00000015085	Entpd2	1.59e-05	-1.82306	120.922	72.3885	111.73	123.737	71.3531	12.541	5.02016	27.4424	11.7417	39.0976
ENSMUSG00000005677	Nr1i3	1.24e-06	-1.82503	354.476	250.246	83.1602	398.954	251.103	46.0124	19.0873	54.5403	41.0882	38.5785
ENSMUSG00000103711	Tstd1	1.22e-05	-1.83413	93.5279	95.0618	34.3407	107.593	135.823	9.54429	4.87329	22.8223	22.0471	16.4128
ENSMUSG00000036885	Arhgef26	0.000100978	-1.84683	58.5311	129.102	94.1574	64.6401	81.6789	11.0652	3.31939	28.6944	9.23173	29.6637
ENSMUSG00000022270	Retreg1	0.000426305	-1.84981	621.859	1633.94	231.274	555.453	1627.3	143.178	52.6647	188.636	74.8175	188.129
ENSMUSG00000041046	Ramp3	0.00349456	-1.86034	8.05528	27.2574	2.88849	9.99908	20.7459	1.01223	1.0266	4.67146	2.24433	0
ENSMUSG00000038973	Cldnd2	0.000135221	-1.89486	22.1292	9.75202	8.68659	12.2737	6.41603	1.06304	0	1.95826	0.98132	4.58104
ENSMUSG00000019970	Sgk1	0.00184758	-1.89816	405.377	956.981	57.884	381.195	932.919	52.1137	50.9169	67.2416	70.3981	46.5016
ENSMUSG00000050423	Ppp1r3g	5.04e-05	-1.90753	1110.25	1406.2	332.9	1114.62	1381.88	204.019	52.2324	319.061	105.774	157.546
ENSMUSG00000034780	B3galt1	0.00236812	-1.9099	32.2793	53.8049	5.36137	20.2625	41.9112	1.313	9.61697	6.71474	1.45362	2.03156
ENSMUSG00000066687	Zbtb16	0.000283116	-1.91147	191.768	527.584	94.7267	152.984	371.929	54.4769	10.0859	57.8089	22.6522	49.2207
ENSMUSG00000020600	Slc7a15	5.14e-07	-1.91229	26.4168	28.1476	14.83	21.1124	36.8081	2.75766	0.728983	5.44268	4.53308	5.10295
ENSMUSG00000000296	Tpd52l1	0.00724977	-1.91641	11.8571	14.0287	7.85695	14.7075	16.9369	3.30127	0	8.40059	2.74331	0
ENSMUSG00000033187	BC016579	0.00125696	-1.91723	20.8666	28.3802	11.9493	17.1868	27.9628	2.89854	0	8.02994	4.28392	3.33006
ENSMUSG00000072849	Serpina1e	1.93e-09	-1.91891	168638	153358	77822.6	176122	166411	22792.2	9733.85	28672.7	16550.5	38150
ENSMUSG00000026638	Irf6	1.73e-09	-1.92145	422.496	426.582	253.955	459.634	325.144	54.1194	23.8088	86.9162	39.6998	98.7639
ENSMUSG00000025498	Irf7	4.25e-06	-1.9234	290.727	354.482	70.9196	298.016	416.386	34.5188	20.0985	62.206	33.3327	39.4802
ENSMUSG00000068245	Phf11d	0.000382975	-1.92608	134.454	146.021	18.8583	109.244	170.487	11.8531	7.29167	31.6704	10.8451	12.9339
ENSMUSG00000114999	Gm7962	0.00358858	-1.92881	32.0843	19.1193	6.46266	22.0453	21.0977	3.88251	0	5.57232	1.07896	6.18594
ENSMUSG00000048856	Slc25a47	1.43e-05	-1.93434	1716.58	1373.63	330.524	1816.74	1464.47	218.138	72.6615	253.354	156.886	204.611
ENSMUSG00000023341	Mx2	4.48e-05	-1.93847	96.2428	118.279	22.8857	122.687	80.7991	7.71562	14.6927	27.3532	6.2293	6.60401
ENSMUSG00000039809	Gabbr2	0.000139993	-1.95157	6.99285	2.85097	3.63045	8.5656	3.50673	0.194402	0	0.542759	0.703608	0
ENSMUSG00000001672	Marveld3	0.00061669	-1.97248	16.4749	26.3803	21.3604	10.1972	24.4787	3.42512	0	6.46473	1.61268	4.30835
ENSMUSG00000022096	Hr	6.33e-07	-1.98992	39.5366	61.4905	18.3835	35.3284	66.4117	3.86472	3.76435	13.3832	6.42588	2.49755
ENSMUSG00000071350	Setdb2	0.00165456	-2.001	552.035	1724.41	94.3683	500.167	1770.42	65.0001	91.8834	84.6237	84.2184	82.4871
ENSMUSG00000068745	Mybphl	0.00332233	-2.00227	56.0102	131.259	12.8685	73.5213	163.116	4.8309	2.93919	23.1976	6.42588	17.4828
ENSMUSG00000035686	Thrsp	0.00462761	-2.01124	11.6022	12.4916	9.70717	18.1452	13.3483	0	1.03505	5.65144	0	7.03373
ENSMUSG00000026542	Apcs	2.33e-06	-2.01455	8499.28	9948.46	4855.08	9224.54	11440.3	1262.8	411.486	1821.9	689.711	2793.92
ENSMUSG00000074971	Fibin	0.00154243	-2.01765	26.3578	170.281	16.5452	30.5543	179.428	6.76326	5.87837	14.2754	6.42588	3.33006
ENSMUSG00000019935	Slc17a8	1.82e-05	-2.01821	147.473	60.9616	32.1323	147.055	76.1024	12.8491	5.42315	24.8401	4.71664	12.8027
ENSMUSG00000051439	Cd14	0.00380255	-2.01882	340.639	427.403	23.8754	374.517	495.272	38.0737	18.698	42.7274	33.6757	24.4879
ENSMUSG00000086580	Gm15280	0.000118898	-2.02091	348.871	977.65	105.903	286.577	609.9	64.7341	18.5744	68.8749	41.0644	72.12
ENSMUSG00000050578	Mmp13	0.000419731	-2.02486	15.3754	9.46008	5.51505	27.6898	15.1465	0.966181	0	6.24551	1.07098	1.66503
ENSMUSG00000033863	Klf9	3.8e-05	-2.02559	843.891	853.951	253.536	768.714	936.733	87.6094	31.5815	168.6	52.7696	206.808
ENSMUSG00000045775	Slc16a5	2.88e-05	-2.02915	14.1245	28.107	3.2441	9.81135	24.4934	0.522227	1.91944	1.09234	0.766397	2.67633
ENSMUSG00000079017	Ifi27l2a	0.000374168	-2.03616	142.771	112.338	22.9794	145.133	143.309	19.3236	3.91892	31.2275	11.7808	8.32515
ENSMUSG00000024388	Myo7b	0.0260486	-2.07061	3.34625	8.40835	160.64	8.2507	3.55179	1.47225	0	2.26762	0.54385	1.69166
ENSMUSG00000029417	Cxcl9	0.00151233	-2.07069	27.3262	29.932	4.61478	40.5261	31.8239	1.0621	7.23387	6.29316	1.76884	0.483498
ENSMUSG00000035385	Ccl2	7.08e-05	-2.07424	20.9369	36.6866	6.74755	31.9293	61.8432	1.18301	1.20147	4.35737	5.25017	4.07423
ENSMUSG00000075543	Urad	0.00476067	-2.07528	255.89	152.544	200.38	212.925	147.97	11.5942	3.91892	46.3952	19.2777	156.513
ENSMUSG00000026819	Slc25a25	0.000233817	-2.07683	1300.41	1436.33	129.111	1228.41	1393.45	92.3093	100.005	81.7777	98.0603	169.139
ENSMUSG00000024863	Mbl2	2.54e-06	-2.07721	919.227	1058.35	489.001	1057.94	1322.41	120.773	36.25	169.521	92.1043	293.045
ENSMUSG00000060962	Dmkn	0.040914	-2.08039	24.6548	33.219	22.1555	21.0276	42.9978	0	0	13.0702	16.021	9.25103
ENSMUSG00000102070	Gm28661	0.0155639	-2.08306	22.0271	30.3003	16.7691	25.6479	17.0907	13.7953	8.57525	0.00878398	3.88439	0.0707483
ENSMUSG00000111640	AC109138.2	9.42e-05	-2.08978	2966.81	7071.38	885.838	3232.87	8104.06	602.701	185.742	751.285	380.398	438.566
ENSMUSG00000027514	Zbp1	6.43e-06	-2.09197	38.6086	93.3659	21.7843	104.73	115.013	7.72944	9.09054	10.851	9.92151	2.55286
ENSMUSG00000020641	Rsad2	5.06e-07	-2.0928	3162.69	5276.68	1067.16	3046.77	5278.79	388.405	185.818	660.239	327.72	520.322
ENSMUSG00000041827	Oasl1	0.000409118	-2.09362	37.4421	40.4176	5.14209	40.9508	55.3303	1.16427	1.5341	3.89377	7.61432	4.27475
ENSMUSG00000057722	Lepr	4.43e-05	-2.11146	176.375	253.943	22.2024	147.85	164.572	21.8777	13.255	15.5079	9.34028	12.918
ENSMUSG00000044748	Defb1	0.00257243	-2.11398	532.646	514.392	151.664	578.622	552.266	81.1592	6.8581	148.108	37.4843	100.734
ENSMUSG00000021250	Fos	0.000698946	-2.11911	145.785	82.4047	7.86371	129.809	82.9957	6.33807	6.9102	10.9479	7.0019	5.84689
ENSMUSG00000069763	Tmem100	0.000373615	-2.13185	43.9296	100.513	8.27258	48.6959	81.5582	12.5603	2.93919	6.24551	2.14196	4.16258
ENSMUSG00000049971	Glt1d1	1.8e-05	-2.13438	91.3937	148.137	20.1885	65.5507	123.814	14.1209	3.24319	12.3795	6.13741	10.9996
ENSMUSG00000052131	Akr1b7	0.001121	-2.13743	3129.89	5548.29	616.767	3356.09	6330	286.956	93.0742	730.72	391.966	673.5
ENSMUSG00000039313	Minar1	0.00316411	-2.14265	79.7543	109.451	29.2543	76.1149	84.5366	18.726	1.35469	30.0925	1.935	13.8271
ENSMUSG00000034459	Ifit1	2.45e-06	-2.15453	201.995	315.959	40.6935	166.628	382.381	19.3236	18.4425	23.0036	23.2741	16.3777
ENSMUSG00000037035	Inhbb	0.000935517	-2.17905	143.869	199.844	17.4643	126.037	215.547	31.884	4.89864	11.5988	6.42588	17.4828
ENSMUSG00000029727	Cyp3a13	0.000292532	-2.19151	759.982	4825.82	591.949	882.256	5026.32	166.183	89.1392	182.904	173.499	352.154
ENSMUSG00000075256	Cerkl	0.0108734	-2.19346	100.39	1361.51	41.0562	92.972	1067.09	28.9551	24.3305	17.7201	28.1952	25.216
ENSMUSG00000037924	Olfr16	0.000738254	-2.19408	16.2448	7.95286	6.80743	16.7341	4.70849	0	0	1.80471	0	5.04418
ENSMUSG00000002588	Pon1	2.81e-06	-2.20364	2211.66	2184.85	620.201	2393.45	2603.47	202.065	76.7388	338.791	134.58	427.312
ENSMUSG00000028712	Cyp4a31	0.00256575	-2.21784	410.039	683.667	185.583	390.909	516.686	74.0912	4.11103	78.8305	48.8306	119.584
ENSMUSG00000024254	Abcg8	2.53e-05	-2.22327	157.795	476.098	37.1037	141.974	400.93	18.3574	16.3064	16.0599	21.9423	19.9804
ENSMUSG00000041481	Serpina3g	0.000102229	-2.22459	108.401	190.122	16.5999	108.638	195.799	5.94148	5.66212	16.0559	10.5389	14.9834
ENSMUSG00000022871	Fetub	7.04e-05	-2.22861	5707.2	6261.35	2788.22	6305.26	7411.35	730.233	123.866	1225.39	390.324	1548.2
ENSMUSG00000030364	Clec2h	0.0454622	-2.23894	41.0714	3.86606	215.614	23.0359	8.22443	1.07597	0.447837	3.67059	0.389166	19.4883
ENSMUSG00000025190	Got1	0.000163376	-2.24947	1421.75	4142.52	335.183	1438.46	4638.24	205.739	112.032	238.905	109.317	281.703
ENSMUSG00000074639	Rdh16f2	4e-08	-2.26317	192.192	143.084	43.196	217.697	159.621	21.256	6.8581	11.5988	10.7098	23.1921
ENSMUSG00000061825	Ces2c	2.21e-05	-2.26993	53.1053	31.3432	16.0724	51.638	33.7574	4.37519	0.632957	11.5812	1.38436	4.23099
ENSMUSG00000027796	Smad9	6.64e-06	-2.27378	225.139	251.93	136.049	222.479	171.29	11.5944	5.8879	25.8598	20.281	80.8027
ENSMUSG00000042041	2010003K11Rik	1.84e-05	-2.3049	7.68768	15.3726	54.2313	6.68376	10.4861	1.93236	1.95946	0.892215	0	0.832515
ENSMUSG00000036856	Wnt4	8.16e-05	-2.31649	432.319	965.044	165.629	447.252	1140.82	92.319	15.7078	92.7857	25.7803	89.2359
ENSMUSG00000020848	Doc2b	0.00571563	-2.31693	3.29472	44.9354	5.51505	4.77411	29.1279	1.93236	0	4.46108	0	0
ENSMUSG00000074254	Cyp2a4	2.06e-08	-2.3321	488.155	509.667	293.704	545.436	542.294	89.7298	17.2034	93.8163	22.2778	54.1438
ENSMUSG00000029630	Cyp3a25	0.000241325	-2.33916	280.688	508.108	29.5801	250.446	492.726	18.6531	13.2912	29.2385	16.2738	33.1565
ENSMUSG00000041698	Slco1a1	0.000301714	-2.33932	57.4269	61.1908	3.6767	59.0168	51.4248	3.33593	3.38215	4.66079	1.38422	2.15082
ENSMUSG00000040473	Cfap69	3.26e-06	-2.35905	50.4708	162.845	31.9618	48.7383	210.615	3.04497	11.6968	4.58245	7.39456	11.7109
ENSMUSG00000022877	Hrg	0.000347952	-2.36437	5699.12	5818.79	1724.94	5948.85	6157.75	584.766	71.2416	877.347	313.942	1327.79
ENSMUSG00000024673	Ms4a1	2.38e-05	-2.36502	45.8791	45.6755	7.19845	33.2048	46.1552	3.2207	1.36731	1.06193	1.33287	9.03919
ENSMUSG00000052520	Cyp2j5	1.61e-05	-2.37062	353.633	308.635	139.715	359.968	309.921	27.0531	4.89864	50.8563	22.4906	69.0988
ENSMUSG00000078817	Nlrp12	8e-05	-2.37937	272.742	678.043	141.232	258.241	639.743	64.9709	6.74121	54.2804	18.6416	59.1493
ENSMUSG00000097297	Nlrp12	8e-05	-2.37937	272.742	678.043	141.232	258.241	639.743	64.9709	6.74121	54.2804	18.6416	59.1493
ENSMUSG00000026358	Rgs1	0.0105871	-2.39454	512.997	513.021	17.5185	532.772	599.44	47.7951	31.833	53.3723	7.64299	13.512
ENSMUSG00000028680	Plk3	1.59e-05	-2.40421	839.688	1009.75	91.9175	804.917	982.011	56.0385	39.1892	51.4589	36.4133	86.2711
ENSMUSG00000062488	Ifit3b	1.9e-05	-2.40486	113.728	156.35	14.4371	87.2288	169.555	8.7012	7.20919	10.6299	3.02528	8.10273
ENSMUSG00000040505	Abcg5	7.32e-09	-2.41191	59.9126	159.018	26.0423	49.5151	140.704	4.88052	5.43382	4.0762	5.98395	10.5389
ENSMUSG00000090877	Hspa1b	0.0108871	-2.41966	1839.44	105.49	51.0469	1712.04	133.024	50.8507	12.0189	25.3491	34.4246	21.5578
ENSMUSG00000021214	Akr1c18	0.000565699	-2.43368	184.671	173.301	10.5055	190.728	213.732	10.1207	4.66392	6.80072	12.2366	14.2723
ENSMUSG00000055301	Adh7	2.65e-08	-2.44951	25.2595	22.4677	13.7876	28.6447	26.7977	0.966181	0.288278	1.78443	1.18475	6.75245
ENSMUSG00000033717	Adra2a	2.96e-06	-2.4565	207.717	395.39	50.1831	217.937	372.586	17.1292	8.48935	44.2679	12.0645	17.1928
ENSMUSG00000020027	Socs2	3.75e-15	-2.47329	345.959	332.437	185.65	350.416	364.629	21.1211	18.0322	35.3382	13.6019	57.3652
ENSMUSG00000020122	Egfr	1.41e-06	-2.48035	210.503	402.857	62.4082	196.513	330.054	27.2333	5.5122	27.2235	10.9354	26.6189
ENSMUSG00000074896	Ifit3	4.06e-06	-2.48234	305.8	485.752	79.3188	290.881	486.406	26.0813	7.48674	62.5317	19.4653	25.1979
ENSMUSG00000068086	Cyp2d9	7.14e-07	-2.48614	596.836	793.615	126.457	652.276	874.963	51.2376	18.438	76.4251	29.0744	61.1661
ENSMUSG00000031594	Fgl1	8.18e-05	-2.50319	18581.9	20990.7	8404.89	19403.8	24253.6	2579.08	236.157	3690.45	833.109	3012.53
ENSMUSG00000028037	Ifi44	1.57e-08	-2.5056	59.654	59.5799	18.5769	48.9153	52.2469	8.49697	1.10432	5.87466	1.63136	2.82063
ENSMUSG00000078921	Tgtp2	0.0120036	-2.50618	70.3665	105.376	7.37285	73.6644	130.85	1.87885	14.0733	14.1758	7.6732	0
ENSMUSG00000066363	Serpina3f	1.06e-05	-2.50973	64.733	160.231	24.8177	86.107	174.766	1.93236	3.20074	9.62047	9.63883	14.9853
ENSMUSG00000078922	Tgtp1	1.21e-05	-2.51022	194.763	239.539	38.6772	227.706	261.714	10.5918	5.51341	31.0807	6.2331	26.933
ENSMUSG00000032661	Oas3	0.000117782	-2.5236	189.297	236.974	13.3819	170.234	174.465	5.56131	8.5517	17.5493	9.55009	5.71986
ENSMUSG00000085977	Gm5970	0.000258032	-2.53457	28.5542	37.8403	9.19175	29.5995	20.9721	2.89854	0	3.56886	0	5.82761
ENSMUSG00000034936	Arl4d	1.29e-05	-2.53574	414.036	290.897	41.3629	509.875	361.186	20.2898	8.81756	36.5808	19.2777	19.9804
ENSMUSG00000076609	Igkc	0.000234132	-2.55846	227.336	177.376	28.4944	265.441	214.382	21.256	1.95946	12.491	8.56784	29.138
ENSMUSG00000035692	Isg15	1.02e-06	-2.56514	848.939	1235.72	153.502	1026.43	1421.44	75.3621	32.3311	106.163	39.6263	59.1086
ENSMUSG00000076749	Trgc1	0.00072971	-2.58258	59.305	44.9354	22.0602	80.2051	39.614	5.79708	1.79587	2.67665	0	20.8129
ENSMUSG00000074300	Smim31	2.54e-05	-2.58811	10.9824	65.038	32.1711	15.2772	67.5768	2.89854	1.96753	3.56886	3.21294	0
ENSMUSG00000054072	Iigp1	0.00075048	-2.6038	3160.43	2061.48	1169.49	2972.04	2049.74	241.6	17.5724	560.116	87.6342	476.271
ENSMUSG00000029597	Sds	0.0152252	-2.67992	174.095	1187.35	11.0353	163.666	1306.18	11.6511	5.27357	21.5808	18.5782	25.821
ENSMUSG00000019232	Etnppl	0.000164163	-2.71168	358.451	582.846	145.051	317.564	600.941	31.2714	2.71743	61.0911	16.325	70.6747
ENSMUSG00000037095	Lrg1	8.1e-05	-2.71377	999.398	1427.29	407.195	1106.64	1626.5	136.231	12.7365	187.365	24.6326	156.513
ENSMUSG00000054417	Cyp3a44	7.32e-05	-2.76844	186.541	466.052	29.3113	173.861	491.375	10.0075	2.99136	15.8254	15.4317	22.2676
ENSMUSG00000053862	Slc51b	2.23e-07	-2.8101	20.8666	7.09506	34.0095	18.1416	6.9907	0	0	1.78443	0	1.66503
ENSMUSG00000078964	Ces1b	5.59e-09	-2.86333	15.4702	27.3372	5.52573	30.7139	23.4062	0	0	1.79663	1.07815	0.836559
ENSMUSG00000020884	Asgr1	2.64e-05	-2.984	2113.32	1739.78	955.463	2333.37	2120.04	103.882	12.3909	234.617	49.2651	365.815
ENSMUSG00000115388	Eppk1	9.15e-11	-2.98752	117.554	186.821	115.816	98.3535	132.723	8.2532	1.22546	8.92234	4.01914	16.6506
ENSMUSG00000091971	Hspa1a	0.000397925	-3.07237	1428.38	113.066	53.5547	1380.16	75.9453	9.73731	9.86392	21.9717	6.84862	10.7562
ENSMUSG00000050164	Mchr1	0.00029233	-3.09334	64.7961	27.1977	73.534	84.9792	29.1279	2.89854	0	3.56886	0	18.3153
ENSMUSG00000075551	Cyp3a41a	3.62e-06	-3.1107	667.807	991.645	55.3453	688.138	1058.91	29.8268	10.777	31.1056	16.1399	25.9158
ENSMUSG00000035780	Ugt2a3	5.7e-09	-3.14835	30.7507	24.8598	29.4439	25.8027	39.6586	0.967173	0	0	1.07098	5.83788
ENSMUSG00000092075	Serpina4-ps1	5.33e-05	-3.15382	136.182	73.3156	162.694	148.952	59.421	5.79708	0	4.46108	4.28392	27.473
ENSMUSG00000004113	Cacna1b	0.000306867	-3.20721	103.533	361.194	6.89697	168.333	353.589	7.29672	7.45199	3.89335	2.56524	1.66331
ENSMUSG00000037686	Aspg	4.32e-05	-3.24113	109.972	105.608	15.2041	113.558	123.914	4.83584	0.347355	15.2311	0.380128	3.3231
ENSMUSG00000032081	Apoc3	6.32e-09	-3.24992	718.784	263.791	631.023	831.816	353.808	31.3306	3.97173	53.8586	12.1849	31.1261
ENSMUSG00000039552	Rsph4a	8.31e-08	-3.25458	30.7507	48.4829	6.43423	24.8254	37.2838	1.82202	0	0	0	2.49755
ENSMUSG00000039323	Igfbp2	0.000193604	-3.30853	18988.9	16270.5	2156.71	21070.4	19785.4	898.021	54.7342	1530.93	210.983	1130.24
ENSMUSG00000021091	Serpina3n	4.99e-05	-3.32541	10333.6	25556.9	1541.37	10613.6	25337.7	493.718	68.581	1033.19	229.19	811.702
ENSMUSG00000066071	Cyp4a12a	1.02e-06	-3.41113	27.4913	16.2132	45.7853	41.5675	13.9814	1.59e-06	0	0	0	7.7649
ENSMUSG00000050440	Hamp	0.000383156	-3.43837	1382.68	5025.66	183.835	1580.21	6254.34	31.884	53.8851	11.5988	59.9749	335.504
ENSMUSG00000060317	Acnat2	6.32e-09	-3.43982	176.568	201.218	30.7797	181.988	217.149	2.67251	0.819393	7.10796	3.70639	10.7386
ENSMUSG00000025004	Cyp2c40	5.26e-05	-3.44869	2055.1	1557.91	1105.96	2067.33	1680.45	53.1791	4.02458	143.918	33.8152	331.703
ENSMUSG00000063929	Cyp4a32	7.34e-08	-3.5257	59.7746	87.7624	17.4523	31.1686	63.4949	0.711001	0	6.82661	0	1.42686
ENSMUSG00000069922	Ces3a	3.59e-10	-3.74326	323.089	358.008	51.2947	342.683	387.12	8.25692	1.66661	9.73013	2.14196	11.0981
ENSMUSG00000115886	Tgtp2	4.64e-05	-3.78384	109.775	186.063	15.0395	124.615	193.224	2.44361	0	0.00746199	3.68272	14.5666
ENSMUSG00000005268	Prlr	2.79e-11	-3.88864	186.181	152.092	166.321	173.315	113.945	0.743435	2.73476	1.69845	1.22585	21.7794
ENSMUSG00000025479	Cyp2e1	9.65e-06	-3.88964	2184.1	2789.78	215.284	2377.87	2964.1	16.5363	4.18969	69.2028	47.8878	122.677
ENSMUSG00000090264	Eif4ebp3	6.4e-09	-3.93903	1796.73	2182.4	156.815	2044.05	2572.24	11.1001	19.0047	57.1657	17.7456	37.6265
ENSMUSG00000054200	Ffar4	3.4e-06	-3.97215	229.532	127.711	49.6355	239.66	128.163	3.86472	0	7.13772	0	12.4877
ENSMUSG00000025396	Hsd17b6	1.53e-09	-4.07762	365.332	328.419	37.0865	396.692	330.621	3.54632	0.726001	8.36918	1.70427	8.07534
ENSMUSG00000069668	Sult3a1	3.45e-22	-4.0923	43.5732	32.3977	6.08072	54.7206	45.1506	0	0	0	0	0
ENSMUSG00000066072	Cyp4a10	1.28e-07	-4.22872	997.185	875.931	263.398	973.309	905.639	14.1566	0.994707	36.0527	3.31894	43.2327
ENSMUSG00000042248	Cyp2c37	7.93e-15	-4.30664	1235.15	717.712	167.349	1303	858.486	7.72944	3.91892	11.5988	5.3549	28.3055
ENSMUSG00000001670	Tat	0.000473533	-4.40254	2580.26	7490.25	28.6543	2547.17	7242.87	11.6243	7.10505	31.6222	22.2874	41.9437
ENSMUSG00000028715	Cyp4a14	2.87e-07	-4.72203	750.655	1422.22	151.653	816.368	1401.53	8.26357	0	16.3328	4.88045	25.6606
ENSMUSG00000078650	G6pc	4.6e-07	-4.76414	7155.03	14395.9	960.538	7084.78	14981.1	78.2606	4.89864	268.557	38.5553	105.729
ENSMUSG00000092008	Cyp2c69	2.84e-06	-4.80142	3949.39	4843.32	1251.27	4144.68	5228.09	25.6452	1.19083	61.8492	21.3863	322.04
ENSMUSG00000032080	Apoa4	6.27e-05	-4.80967	1155.35	320.46	13953.1	1257.5	361.186	9.66181	0	23.1976	13.9227	48.2859
ENSMUSG00000032079	Apoa5	4.14e-09	-4.9319	952.37	1869.84	43.8831	987.693	1657.23	1.52613	7.72725	3.48626	4.22201	7.56196
ENSMUSG00000027513	Pck1	5.66e-07	-4.95962	14687.9	24056.6	290.144	14085.9	23828.1	72.4402	39.4741	109.379	52.2439	34.1719
ENSMUSG00000089960	Ugt1a1	1.86e-15	-5.27622	5883.85	4862.38	384.049	6222.04	4991.93	8.4715	10.4714	13.4162	23.1567	36.3171
ENSMUSG00000079012	Serpina3m	3.54e-09	-6.92682	4606.2	6885.79	81.4605	4798.96	6996.42	0.966297	0	14.2776	1.07112	4.16318
ENSMUSG00000058207	Serpina3k	2.18e-28	-8.24662	6883.89	4240.8	230.207	7036.39	4458.6	0	0	0	1.07098	0.832515

## Sheet: All genes
Expression of all Mus musculus genes (n=36,659) mapped to gene expression in liver samples in GF vs GF+ group.
	Ensembl_ID	Gene	GF	GF	GF	GF	GF	BIF	BIF	BIF	BIF	BIF
1	ENSMUSG00000000001	Gnai3	1650.65	1571.56	1665.55	1593.6	1442.42	1731.4	1570.51	1660.41	1638.6	1729.13
2	ENSMUSG00000000003	Pbsn	0	0	0	0	0	0	0	0	0	0
3	ENSMUSG00000000028	Cdc45	204.689	229.343	232.141	210.926	268.887	334.642	415.977	336.886	341.531	268.892
4	ENSMUSG00000000037	Scml2	0	13.1118	30.1992	51.0199	9.21199	16.5565	15.4866	26.2066	22.0757	14.3324
5	ENSMUSG00000000049	Apoh	13520.5	12595.1	12162.4	15240.9	14654.9	8073.8	3366.22	9805.09	5907.85	9954.57
6	ENSMUSG00000000056	Narf	110.744	98.5732	175.159	102.066	103.883	241.277	260.54	228.755	216.933	186.714
7	ENSMUSG00000000058	Cav2	25.1878	24.8805	27.1519	29.847	22.1376	18.8667	16.7201	17.8139	20.0348	16.561
8	ENSMUSG00000000078	Klf6	205.641	175.133	114.489	220.583	162.208	115.641	99.5801	115.761	85.1748	95.338
9	ENSMUSG00000000085	Scmh1	145.459	124.36	132.19	131.248	136.712	130.371	143.519	131.138	107.869	97.4512
10	ENSMUSG00000000088	Cox5a	913.715	826.189	1033.68	1155.59	1069.63	691.431	704.214	808.282	776.352	846.385
11	ENSMUSG00000000093	Tbx2	185.603	202.209	97.4326	213.88	157.291	77.2944	62.7026	69.5928	66.4008	77.4239
12	ENSMUSG00000000094	Tbx4	0	3.61405	0	1.9453	0	2.95285	0	2.7266	0	0
13	ENSMUSG00000000103	Zfy2	0	0	0	0	0	0	0	0	0	0
14	ENSMUSG00000000120	Ngfr	157.048	156.153	69.8799	137.592	138.71	65.7243	69.6914	68.7251	71.8192	52.5304
15	ENSMUSG00000000125	Wnt3	0	0	0	0	1.16512	0	0	0	0	0
16	ENSMUSG00000000126	Wnt9a	12.0819	9.46109	11.9531	7.63936	11.6549	8.69656	3.91934	5.35401	2.14222	7.49361
17	ENSMUSG00000000127	Fer	145.473	88.4757	129.584	134.894	102.612	132.533	137.795	148.291	119.927	158.33
18	ENSMUSG00000000131	Xpo6	156.413	149.953	162.211	199.716	149.895	137.314	128.195	169.659	125.052	134.393
19	ENSMUSG00000000134	Tfe3	7.97469	642.357	394.775	402.295	614.005	348.006	406.12	364.697	338.732	337.772
20	ENSMUSG00000000142	Axin2	5.10588	4.91822	12.8231	4.02774	2.72361	5.65943	1.82145	3.77382	3.98468	4.81791
21	ENSMUSG00000000148	Brat1	106.326	119.4	161.393	104.013	119.092	140.677	145.172	113.66	142.683	133.785
22	ENSMUSG00000000149	Gna12	419.966	384.607	398.947	442.495	402.947	430.834	441.765	367.812	439.721	385.997
23	ENSMUSG00000000154	Slc22a18	166.775	103.33	165.823	157.596	114.813	125.971	110.747	140.84	141.951	138.696
24	ENSMUSG00000000157	Itgb2l	379.468	296.389	308.727	380.488	249.707	400.21	181.614	369.205	277.109	308.711
25	ENSMUSG00000000159	Igsf5	107.39	68.9632	138.499	114.755	98.0906	42.3473	27.3798	56.6851	53.2578	86.6537
26	ENSMUSG00000000167	Pih1d2	4.05019	13.385	2.25255	9.40417	7.88029	3.65767	6.20853	2.91981	11.8114	9.9626
27	ENSMUSG00000000168	Dlat	108.556	120.019	130.228	124.829	113.688	115.236	107.154	122.562	129.09	154.931
28	ENSMUSG00000000171	Sdhd	2009.78	1731.19	2353.09	2116.84	1991.19	2005.79	1560.71	2232.32	1902.06	2223.65
29	ENSMUSG00000000182	Fgf23	9.88416	0	3.6767	13.3675	5.82559	0.966181	0	5.35329	1.07098	0
30	ENSMUSG00000000183	Fgf6	0	1.22616	0	0	0	0.967833	0	0.892928	1.07142	0
31	ENSMUSG00000000184	Ccnd2	67.6269	48.2995	71.5208	59.5375	43.7897	52.7946	54.5279	56.9653	49.9671	59.8191
32	ENSMUSG00000000194	Gpr107	47.635	39.1689	40.4858	44.8894	43.097	39.4164	33.4732	31.6409	36.5835	31.9444
33	ENSMUSG00000000197	Nalcn	0	0	0.959131	1.8456	0	4.51705	3.80093	0.931916	0.558284	1.61192
34	ENSMUSG00000000202	Btbd17	0	0	0	0	0	0	0	0	0	0
35	ENSMUSG00000000204	Slfn4	515.441	472.938	128.737	517.616	416.495	126.624	43.8812	160.376	74.4408	73.6244
36	ENSMUSG00000000214	Th	0	0	0	0	0	0	0	0	0	0
37	ENSMUSG00000000215	Ins2	3.55466	0	44.4149	7.9974	0	2.71293	0	28.1002	9.0447	0
38	ENSMUSG00000000216	Scnn1g	0	1.18251	0.919175	0	1.16512	1.93236	0	0	0	0
39	ENSMUSG00000000223	Drp2	0	5.80507	6.25504	2.79875	3.02552	5.01681	9.84416	7.37529	4.70298	4.23451
40	ENSMUSG00000000244	Tspan32	263.451	243.724	278.216	288.241	290.473	396.599	638.077	398.245	446.779	354.555
41	ENSMUSG00000000247	Lhx2	22.4241	25.0332	17.8548	21.4089	28.427	18.2695	17.4593	25.1049	20.0277	14.3167
42	ENSMUSG00000000248	Clec2g	0	0.396703	0	0	4.35623	0	0	0.316913	0	0
43	ENSMUSG00000000253	Gmpr	254.281	243.907	445.025	258.959	271.022	715.496	993.114	629.803	686.372	613.417
44	ENSMUSG00000000263	Glra1	0	0	0	0	0	0	0	0	0	0
45	ENSMUSG00000000266	Mid2	0	25.6673	26.166	23.4559	25.0569	23.4694	13.6273	16.4439	18.9329	20.4175
46	ENSMUSG00000000275	Trim25	1568.08	1729.44	1119.16	1392.42	1532.29	1125.41	968.324	1057.03	1056.63	815.151
47	ENSMUSG00000000276	Dgke	63.0722	71.1439	42.212	46.795	73.0955	44.4569	50.2573	34.9542	49.6866	50.4239
48	ENSMUSG00000000278	Scpep1	915.932	754.441	937.559	897.533	764.317	667.631	537.871	690.575	626.524	698.48
49	ENSMUSG00000000282	Mnt	38.4021	40.2147	35.3375	34.8169	34.3248	33.2432	35.6703	23.6815	27.7253	30.8032
50	ENSMUSG00000000290	Itgb2	753.031	621.43	551.524	730.316	581.555	601.357	397.903	653.647	508.477	505.654
51	ENSMUSG00000000295	Hddc2	35.0762	38.4246	45.0396	58.5062	49.2175	39.5063	37.6856	32.9132	50.5909	34.4679
52	ENSMUSG00000000296	Tpd52l1	11.8571	14.0287	7.85695	14.7075	16.9369	3.30127	0	8.40059	2.74331	0
53	ENSMUSG00000000301	Pemt	778.024	576.974	554.21	919.121	704.703	136.796	32.1711	262.24	79.3315	354.515
54	ENSMUSG00000000303	Cdh1	1149.72	661.237	1267.98	982.616	622.736	793.442	604.705	830.029	712.387	760.288
55	ENSMUSG00000000305	Cdh4	4.16688	3.40142	3.32662	5.15926	3.71169	3.79524	0.701459	1.07854	2.11196	2.59124
56	ENSMUSG00000000308	Ckmt1	14.6918	2.82861	544.005	14.7603	2.24337	5.00611	0	14.6635	0	1.59581
57	ENSMUSG00000000317	Bcl6b	25.8972	30.2566	8.69486	25.5667	30.4862	10.5931	6.16485	10.0552	11.0583	9.28496
58	ENSMUSG00000000318	Clec10a	3.96097	1.28903	1.48414	4.83761	5.68105	0.647078	0.709674	4.43795	4.71257	4.89612
59	ENSMUSG00000000320	Alox12	480.078	319.456	249.357	463.451	333.677	229.785	271.956	271.924	253.214	244.552
60	ENSMUSG00000000325	Arvcf	667.008	440.594	325.663	398.901	499.71	333.114	186.334	345.46	215.827	274.75
61	ENSMUSG00000000326	Comt	665.676	589.05	446.614	689.718	668.003	411.168	436.898	392.811	378.239	427.018
62	ENSMUSG00000000339	Rtca	83.8549	80.1768	73.5534	75.8504	106.522	69.4372	72.3563	65.904	78.3721	76.7439
63	ENSMUSG00000000340	Dbt	108.882	107.956	99.5811	106.428	105.166	106.065	69.2048	117.136	111.02	130.107
64	ENSMUSG00000000346	Dazap2	446.404	495.048	452.292	486.573	512.479	451.792	450.81	443.246	471.768	454.427
65	ENSMUSG00000000355	Mcts1	0	99.8645	115.973	105.549	121.576	107.977	90.665	106.988	120.819	83.8709
66	ENSMUSG00000000359	Rem1	13.0935	7.05033	13.2545	16.2876	8.40196	7.78511	8.56427	10.9602	5.72641	6.0399
67	ENSMUSG00000000365	Rnf17	13.3445	5.34383	9.70386	8.71596	12.8841	17.2	9.04288	5.87	9.34863	3.13428
68	ENSMUSG00000000374	Trappc10	87.2741	100.532	90.2633	75.6415	87.7672	107.016	143.568	93.5676	121.019	110.246
69	ENSMUSG00000000378	Ccm2	137.177	179.697	176.081	148.489	170.916	169.013	180.647	173.873	191.673	183.499
70	ENSMUSG00000000381	Wap	0	0	0	0	0	0	0	0	0	0
71	ENSMUSG00000000384	Tbrg4	122.723	159.306	146.65	119.509	161.697	163.896	187.429	127.749	164.153	162.217
72	ENSMUSG00000000385	Tmprss2	10.8298	19.1363	25.8135	8.04903	18.8579	10.7229	10.3554	16.0547	15.7818	12.6042
73	ENSMUSG00000000386	Mx1	23.0094	50.4414	19.3733	24.3097	43.5177	15.2208	9.36041	6.77859	9.76682	6.16383
74	ENSMUSG00000000392	Fap	16.3968	4.98619	10.1654	4.69737	4.20692	16.828	7.94906	9.98169	4.00643	3.1062
75	ENSMUSG00000000394	Gcg	0.707045	0	2.97224	0	0	0	0	14.4852	1.32877	0
76	ENSMUSG00000000399	Ndufa9	858.565	788.734	971.934	937.827	927.72	891.328	820.144	999.11	866.934	986.007
77	ENSMUSG00000000402	Egfl6	0	11.8251	11.9493	7.63858	11.654	12.5603	8.81756	20.5209	5.3549	7.49264
78	ENSMUSG00000000409	Lck	22.0667	25.362	11.8334	17.7723	16.0056	14.3553	18.1784	16.1111	16.8964	10.8916
79	ENSMUSG00000000411	Tssk3	0	1.18251	1.83835	0.954822	5.82559	2.89854	4.89864	0	4.28392	0.832515
80	ENSMUSG00000000416	Cttnbp2	34.218	14.05	20.4255	11.8072	32.4033	18.4589	114.68	43.6617	27.6256	48.7315
81	ENSMUSG00000000420	Galnt1	284.675	297.775	351.465	251.991	274.149	383.967	428.112	328.588	366.24	384.642
82	ENSMUSG00000000435	Myf5	0	0	0	0	0	0	0	0	0	0
83	ENSMUSG00000000439	Mkrn2	53.3318	65.9276	29.4962	45.8862	27.6797	42.4421	36.6369	49.669	41.6514	44.3879
84	ENSMUSG00000000440	Pparg	29.2821	29.9644	25.3252	27.8305	33.282	23.2434	11.0332	19.6757	11.8474	15.6071
85	ENSMUSG00000000441	Raf1	243.241	209.351	239.614	240.555	218.063	209.215	187.937	195.608	196.666	220.15
86	ENSMUSG00000000486	Septin1	173.74	170.251	133.046	157.738	173.324	114.625	103.954	145.76	114.056	173.477
87	ENSMUSG00000000489	Pdgfb	34.9267	44.1949	39.4438	41.4692	38.6115	29.1925	43.6953	32.8349	37.2606	29.381
88	ENSMUSG00000000530	Acvrl1	100.15	57.9906	80.3585	126.073	83.7071	63.3427	38.3723	67.8514	44.1408	53.8573
89	ENSMUSG00000000531	Grasp	23.063	30.7453	19.3027	29.1157	30.2931	17.3912	23.5135	27.6587	24.6326	18.3153
90	ENSMUSG00000000532	Acvr1b	280.051	263.7	306.085	263.531	217.877	311.11	254.729	322.982	327.72	297.208
91	ENSMUSG00000000538	Tom1l2	88.9966	165.765	154.855	95.6556	175.354	135.823	127.95	137.818	107.536	117.443
92	ENSMUSG00000000544	Gpa33	4.83301	0	84.697	1.63113	0	0	0	10.1651	0	0
93	ENSMUSG00000000552	Zfp385a	610.875	336.383	456.171	549.836	380.221	488.809	407.7	431.813	488.948	467.076
94	ENSMUSG00000000555	Itga5	480.309	353.754	336.06	426.233	339.078	364.858	333.703	365.226	423.615	377.545
95	ENSMUSG00000000560	Gabra2	0.671288	0	1.13241	0.760978	0.713285	2.22718	2.39521	0.397175	0	1.16044
96	ENSMUSG00000000561	Wdr77	139.301	166.471	158.804	126.852	132.351	162.29	169.585	144.9	191.007	204.965
97	ENSMUSG00000000562	Adora3	13.279	16.4389	10.4965	9.52385	18.4408	15.5432	19.5448	18.3544	22.3397	15.2331
98	ENSMUSG00000000563	Atp5pb	1458.19	1378.64	1797.92	1670.64	1602.7	1580.91	1524.57	1833.57	1558.58	1714.81
99	ENSMUSG00000000567	Sox9	50.519	47.3004	102.028	34.176	66.4117	39.1916	20.5743	73.1616	47.1231	70.7638
100	ENSMUSG00000000568	Hnrnpd	1908.79	1841.05	1640.73	2028.34	1979.83	1782.28	2106.14	1719.87	1855.1	2122.27
101	ENSMUSG00000000579	Dynlt1c	51.4305	68.8919	16.1381	62.9053	15.8122	40.364	42.2758	46.1832	61.6434	26.6243
102	ENSMUSG00000000581	C1d	86.6117	101.227	97.9445	80.5433	139.762	114.304	126.582	118.611	121.91	98.3733
103	ENSMUSG00000000594	Gm2a	1645.16	1082	1542.38	1632.75	1127.83	890.818	572.162	1239.29	868.565	1234.62
104	ENSMUSG00000000600	Krit1	328.856	391.65	353.829	292.933	420.369	467.221	486.297	418.923	455.626	386.582
105	ENSMUSG00000000605	Clcn4	241.896	207.36	218	244.161	231.557	190.027	195.498	197.145	189.752	191.844
106	ENSMUSG00000000606	Vmn2r88	9.85924	12.3611	9.42722	11.7259	7.29306	5.43418	3.06647	5.5845	4.46948	3.87199
107	ENSMUSG00000000617	Grm6	5.7978	1.36941	2.59235	1.68096	3.07636	2.72994	11.2208	3.29232	3.76933	1.92776
108	ENSMUSG00000000627	Sema4f	1.39587	0.718451	1.95196	1.21918	0.994014	2.34942	0.830029	2.48465	1.30115	0.707108
109	ENSMUSG00000000628	Hk2	77.0346	46.8615	86.0881	67.3922	55.0007	69.8037	64.8328	79.0267	58.7988	94.1821
110	ENSMUSG00000000631	Myo18a	1204.64	943.245	1198.32	1200.36	988.329	1012.91	929.27	847.871	1074.52	1056.39
111	ENSMUSG00000000632	Sez6	6.59285	1.75955	7.45365	0	12.5192	6.65592	5.86461	13.144	0	1.31264
112	ENSMUSG00000000673	Haao	418.038	296.181	465.475	443.43	287.548	360.613	243.518	406.727	381.928	554.63
113	ENSMUSG00000000682	Cd52	350.654	286.633	250.516	398.31	405.357	272.822	164.56	316.547	201.816	203.304
114	ENSMUSG00000000686	Abhd15	8.26928	3.88488	4.12292	6.89906	5.05418	8.12471	10.257	6.9182	9.12548	5.66173
115	ENSMUSG00000000690	Hoxb6	0.899504	0	1.17823	1.56663	0	0	0	1.46415	0	0
116	ENSMUSG00000000693	Loxl3	6.83349	7.19416	8.46306	12.936	6.88682	5.50566	10.6012	7.40433	5.60724	5.26977
117	ENSMUSG00000000701	Tcl1b5	0	0	0	0	0	0	0	0	0	0
118	ENSMUSG00000000706	Btn1a1	0.90589	10.0913	12.2011	7.15156	8.3908	13.0536	17.7539	10.7853	12.3732	12.8418
119	ENSMUSG00000000708	Kat2b	46.1942	50.9881	38.3629	49.4911	53.6728	41.6891	42.2108	49.2775	42.7585	41.9816
120	ENSMUSG00000000711	Rab5b	744.437	656.528	831.376	780.685	686.614	771.08	625.356	767.001	734.805	771.158
121	ENSMUSG00000000724	Cryba1	1.64959	0.894219	0	1.42807	2.64388	0.725143	0.734182	2.68956	0	0
122	ENSMUSG00000000730	Dnmt3l	2.79564	0	0	0	0	0	0	0	0	0
123	ENSMUSG00000000731	Aire	2.50579	4.08346	0	1.64132	0	0	1.69316	0	3.69116	0
124	ENSMUSG00000000732	Icosl	53.3268	76.7051	44.1374	37.802	67.3466	38.9271	48.7695	44.1782	47.1247	40.2294
125	ENSMUSG00000000738	Spg7	159.52	127.801	127.498	118.83	140.003	119.813	137.269	126.649	132.595	108.662
126	ENSMUSG00000000739	Sult5a1	14.2703	16.5499	3.81318	14.5642	12.0728	2.0777	1.83065	4.36703	2.54248	3.11381
127	ENSMUSG00000000740	Rpl13	9361.49	8210.02	9231.39	10296.9	9959.59	9461.05	8653.26	9238.06	8563.21	8679.28
128	ENSMUSG00000000743	Chmp1a	279.554	314.873	289.393	278.276	323.371	282.587	267.584	261.626	276.911	285.967
129	ENSMUSG00000000751	Rpa1	908.235	871.434	903.406	839.068	775.994	1144.94	1534.6	1059.42	1338.81	1127.76
130	ENSMUSG00000000753	Serpinf1	2274.32	2093.59	2124.35	2593.86	2628.77	1903.69	993.942	2105.79	1552.52	2101.54
131	ENSMUSG00000000759	Tubgcp3	215.45	269.267	226.029	217.664	229.14	280.932	340.162	302.53	331.347	278.178
132	ENSMUSG00000000766	Oprm1	0	0	0	0	0.790052	0	0	1.37757	1.44925	0
133	ENSMUSG00000000776	Polr3d	47.9364	51.8876	36.7386	47.4764	48.4108	44.7497	43.9171	44.6564	42.7508	43.5946
134	ENSMUSG00000000782	Tcf7	49.4066	58.2344	52.9336	51.3191	41.312	44.8549	27.8684	49.7269	38.0967	39.0361
135	ENSMUSG00000000787	Ddx3x	13.1789	441.565	485.992	413.414	417.355	478.428	473.724	384.314	480.976	542.283
136	ENSMUSG00000000791	Il12rb1	3.053	1.79936	1.11617	3.51377	2.02042	1.36601	0.197396	1.03478	1.2319	0.505336
137	ENSMUSG00000000792	Slc5a5	1.09824	1.18251	0	0	0	0	0.979729	0	1.07098	1.66503
138	ENSMUSG00000000794	Kcnn3	2.194	4.74483	7.97087	0.636348	2.32891	1.93782	0	5.35205	0	3.89186
139	ENSMUSG00000000804	Usp32	71.8089	95.2057	130.774	57.8701	86.813	186.414	224.328	162.735	181.819	160.861
140	ENSMUSG00000000805	Car4	0	0	0	0	0	0	0	0	0	0
141	ENSMUSG00000000811	Txnrd3	45.2028	76.3284	70.5193	47.3547	74.1305	41.5787	41.0426	37.5718	39.0722	77.8902
142	ENSMUSG00000000817	Fasl	1.86251	2.00681	0.520956	1.08456	0.660631	1.64111	1.10775	0	0	0
143	ENSMUSG00000000823	Zfp512b	62.6837	56.8824	53.2236	39.2136	55.6902	31.1961	64.4758	42.1413	57.0045	67.0569
144	ENSMUSG00000000826	Dnajc5	437.594	494	397.292	338.695	374.07	408.358	403.542	346.94	410.792	420.521
145	ENSMUSG00000000827	Tpd52l2	210.179	205.892	253.258	195.325	247.148	277.89	280.737	287.434	281.755	228.649
146	ENSMUSG00000000838	Fmr1	4.40684	513.45	345.531	373.731	443.829	548.919	691.177	538.815	603.62	530.037
147	ENSMUSG00000000861	Bcl11a	246.366	312.064	241.615	282.3	278.175	372.224	601.883	333.924	423.179	292.908
148	ENSMUSG00000000869	Il4	2.16859	6.30567	5.88016	3.92	2.48414	5.87826	0.889069	8.55799	3.43001	6.08065
149	ENSMUSG00000000876	Pxmp4	567.24	614.569	645.506	535.391	660.597	574.962	389.615	546.646	538.061	543.871
150	ENSMUSG00000000881	Dlg3	0	180.847	278.766	154.477	116.413	111.885	87.3361	151.144	122.359	154.011
151	ENSMUSG00000000884	Gnb1l	14.8195	13.1142	11.7651	8.93319	8.66228	14.0146	14.306	17.4404	13.1236	11.6941
152	ENSMUSG00000000889	Dbh	0	0.608141	0.472787	0	0	0	0	0	0	0
153	ENSMUSG00000000901	Mmp11	8.27924	8.31799	14.789	11.9045	4.59832	6.31118	6.42351	9.33159	5.94643	4.60356
154	ENSMUSG00000000902	Smarcb1	385.652	318.482	474.261	425.303	391.206	572.225	508.741	548.493	531.301	517.313
155	ENSMUSG00000000903	Vpreb3	209.924	138.2	140.512	205.379	201.427	97.1332	36.1343	108.355	90.9822	108.707
156	ENSMUSG00000000915	Hip1r	93.0208	97.0792	123.483	98.509	104.696	102.083	63.5238	100.951	94.8838	90.155
157	ENSMUSG00000000916	Nsun5	44.7742	33.3659	44.4084	39.8915	35.1674	35.8013	38.4926	42.7658	28.9646	33.8712
158	ENSMUSG00000000934	Top1mt	95.0855	88.3925	93.9426	97.0404	96.4573	57.0951	51.1253	73.3655	48.8819	74.1783
159	ENSMUSG00000000938	Hoxa10	0	0	0	1.53371	0	1.55861	0	3.2508	0	0
160	ENSMUSG00000000942	Hoxa4	16.4736	5.91255	30.3328	8.5934	9.32094	9.66181	4.89864	10.7066	3.21294	2.49755
161	ENSMUSG00000000948	Gm38393	1.97183	0.65313	1.23682	0.531769	1.78963	0.363544	0.3609	0.332704	1.60035	1.12197
162	ENSMUSG00000000957	Mmp14	316.59	276.298	232.757	308.088	245.706	206.994	150.46	206.254	193.339	222.642
163	ENSMUSG00000000958	Slc7a7	52.5995	39.4804	120.995	50.8292	31.934	61.7103	45.1775	48.7798	52.0572	38.4396
164	ENSMUSG00000000959	Oxa1l	254.332	215.899	226.586	262.665	291.615	206.14	194.841	251.264	220.281	243.211
165	ENSMUSG00000000976	Heatr6	22.6154	26.1348	22.9397	18.4658	28.1372	20.6698	23.5475	18.18	27.0944	24.9496
166	ENSMUSG00000000982	Ccl3	13.1789	2.36502	7.3534	18.1416	2.33023	14.4927	6.8581	6.24551	8.56784	5.82761
167	ENSMUSG00000000983	Wfdc18	0	0	0	1.97894	0	0	0	0	0	0
168	ENSMUSG00000001014	Icam4	213.775	219.441	391.199	207.718	283.086	628.952	803.24	613.837	689.078	560.74
169	ENSMUSG00000001016	Ilf2	459.043	512.58	609.42	548.838	496.814	576.505	761.961	564.527	762.497	654.21
170	ENSMUSG00000001017	Chtop	845.86	917.286	921.238	896.99	951.965	958.791	1031.3	939.128	1046.36	1018.77
171	ENSMUSG00000001018	Snapin	174.035	150.816	142.014	161.127	161.198	129.846	127	134.492	152.733	138.185
172	ENSMUSG00000001020	S100a4	7.55679	9.97308	5.65153	11.0236	14.3126	11.1153	8.25432	5.60231	24.0193	3.83209
173	ENSMUSG00000001021	S100a3	0	0	0	0	0	0	0	0	0	0
174	ENSMUSG00000001023	S100a5	0	0	2.80343	0	0	0	0	0	0	0
175	ENSMUSG00000001025	S100a6	149.324	155.61	133.614	190.181	154.046	95.1458	47.3096	144.493	60.6483	85.4458
176	ENSMUSG00000001027	Scn4a	1.14329	4.30938	1.43657	3.48467	3.64255	1.5094	0	1.39566	0.55741	2.1684
177	ENSMUSG00000001029	Icam2	58.865	52.9484	57.3734	73.1498	62.8515	58.4099	46.6663	71.2245	50.2238	43.6622
178	ENSMUSG00000001034	Mapk7	47.9742	72.6101	40.1486	44.2105	43.5772	52.3355	36.1565	40.1251	48.4093	46.8759
179	ENSMUSG00000001036	Epn2	21.5235	43.2731	11.5559	15.9614	38.7364	14.7164	8.95221	10.9038	14.0227	12.1693
180	ENSMUSG00000001039	B9d1	8.01368	9.9551	7.76829	14.8548	5.75055	9.29656	3.74289	8.83457	5.42999	7.99506
181	ENSMUSG00000001052	Sec24b	100.69	132.938	104.425	104.498	138.668	85.0847	103.76	96.1544	79.3913	122.355
182	ENSMUSG00000001053	N4bp3	14.2717	22.0811	17.0704	27.3941	19.1991	17.0051	15.4405	15.1898	14.9023	14.949
183	ENSMUSG00000001054	Rmnd5b	112.462	105.905	77.8962	108.726	108.007	85.3528	97.4839	90.7221	97.1363	93.1666
184	ENSMUSG00000001056	Nhp2	332.824	352.985	381.964	466.372	465.256	407.43	449.844	353.626	400.085	421.129
185	ENSMUSG00000001062	Vps9d1	87.4147	159.233	61.2512	104.093	108.888	82.6775	60.2748	109.895	88.7768	59.3527
186	ENSMUSG00000001065	Zfp276	35.2994	34.6782	30.4557	29.6115	36.8988	40.5768	38.4833	41.7247	38.5255	27.4459
187	ENSMUSG00000001076	C1ql4	5.4912	2.36502	0	0	2.33023	0	0	0	0	0.832515
188	ENSMUSG00000001082	Mfsd10	152.264	103.137	107.27	99.8939	116.184	102.366	106.347	118.764	106.29	99.2105
189	ENSMUSG00000001089	Luzp1	133.864	142.62	148.741	119.392	90.7174	137.456	94.6064	94.5118	114.132	132.272
190	ENSMUSG00000001095	Slc13a2	5.4912	2.36502	23.8986	0.954822	0	0	0	2.67665	0	1.66503
191	ENSMUSG00000001098	Kctd10	132.578	126.165	140.293	131.733	112.837	121.319	90.7368	115.601	95.9217	105.094
192	ENSMUSG00000001100	Poldip2	273.839	268.221	281.807	324.483	297.02	263.111	213.158	265.158	237.404	282.547
193	ENSMUSG00000001103	Sebox	2.24682	1.20957	0.940107	1.9529	1.1916	3.95302	1.00219	2.7372	3.28654	1.62875
194	ENSMUSG00000001105	Ift20	414.665	339.181	426.156	419.686	467.028	268.351	323.479	327.22	334.909	345.003
195	ENSMUSG00000001119	Col6a1	380.492	305.061	556.207	366.258	282.249	268.881	149.036	337.538	266.069	193.669
196	ENSMUSG00000001120	Pcbp3	21.7278	19.3076	29.0645	27.4381	27.9125	37.0679	16.4551	26.3261	23.5289	22.8569
197	ENSMUSG00000001123	Lgals9	3450.92	3127.19	2485.23	3847.24	3355.82	1810.09	1222.52	2124.07	1732.47	2175.54
198	ENSMUSG00000001127	Araf	3.93495	396.218	348.216	383.312	367.171	354.81	301.767	339.931	292.773	330.958
199	ENSMUSG00000001128	Cfp	0	511.501	425.951	543.094	560.841	511.498	311.346	547.795	484.016	424.326
200	ENSMUSG00000001131	Timp1	0	33.8272	7.63503	10.1326	14.5146	15.8084	12.5494	10.3302	14.902	5.62046
201	ENSMUSG00000001134	Uxt	73.02	91.9517	104.377	106.382	167.533	85.4935	89.6746	104.543	103.017	91.5208
202	ENSMUSG00000001138	Cnnm3	53.427	34.3229	56.1829	37.0588	32.7282	39.0595	51.1199	44.6821	64.2453	36.0733
203	ENSMUSG00000001143	Lman2l	159.171	135.013	194.207	147.307	130.706	184.817	163.75	197.409	185.219	126.388
204	ENSMUSG00000001150	Mcm3ap	50.1567	43.4412	45.7658	42.0379	65.6618	49.1744	41.0635	59.0753	40.4461	38.3976
205	ENSMUSG00000001151	Pcnt	144.998	172.564	164.551	165.766	205.555	173.079	223.54	166.126	204.006	157.961
206	ENSMUSG00000001155	Ftcd	1316.77	1076.97	860.607	1158.57	1092.64	942.592	615.458	957.661	896.265	890.087
207	ENSMUSG00000001156	Mxd1	394.059	429.549	502.794	401.797	397.751	565.139	592.658	614.009	521.654	559.866
208	ENSMUSG00000001157	Gmcl1	109.589	84.4087	142.533	123.83	92.2289	89.4816	128.257	88.3436	121.156	106.929
209	ENSMUSG00000001158	Snrnp27	224.331	184.093	262.95	254.667	245.428	278.693	261.726	255.783	252.382	262.825
210	ENSMUSG00000001166	Oas1c	3.29472	8.37443	2.88343	7.863	14.5599	1.93236	1.10717	3.59293	0.303153	1.18675
211	ENSMUSG00000001168	Oas1h	0	0	1.39177	0	0	0	0	0.667153	0	0
212	ENSMUSG00000001173	Ocrl	19.5252	210.475	123.352	203.318	144.141	137.867	100.912	89.8405	98.0379	124.903
213	ENSMUSG00000001175	Calm1	2030.78	1876.79	2100.09	2025.14	1754.62	1695.02	2079.79	1441.33	2056.69	2044.22
214	ENSMUSG00000001211	Agpat3	582.38	522.291	393.444	564.509	548.722	290.54	150.276	298.443	236.66	335.454
215	ENSMUSG00000001225	Slc26a3	6.34297	1.25173	59.3391	3.01406	0.800994	4.61471	3.01404	0.615325	3.00499	6.56639
216	ENSMUSG00000001227	Sema6b	167.524	255.515	201.376	184.122	240.721	178.397	94.2393	200.017	113.424	215.47
217	ENSMUSG00000001228	Uhrf1	936.139	1291.27	1295.42	1130.97	1184.08	1664.68	2542.34	1486.07	2198.44	1750.68
218	ENSMUSG00000001229	Dpp9	757.589	534.025	775.327	727.87	541.105	772.099	683.51	725.623	708.969	800.122
219	ENSMUSG00000001240	Ramp2	131.531	97.6329	159.486	164.085	159.599	107.274	72.8635	135.376	103.436	126.886
220	ENSMUSG00000001247	Lsr	710.466	573.521	599.715	729.767	769.262	519.6	341.058	501.316	396.304	561.74
221	ENSMUSG00000001248	Gramd1a	133.96	99.0252	80.8188	166.334	106.118	69.7523	48.7971	86.7433	67.1962	69.1539
222	ENSMUSG00000001249	Hpn	1271.11	1151.89	1064.46	1349.31	1256.15	1043.48	567.125	1090.19	859.632	1092.16
223	ENSMUSG00000001260	Gabrg1	0	0	0	0	1.03141	0	0	0	0	0
224	ENSMUSG00000001270	Ckb	194.014	129.392	432.161	225.464	164.175	193.793	178.617	222.838	205.791	141.466
225	ENSMUSG00000001280	Sp1	40.2497	53.2389	45.3835	36.1029	44.8947	57.1841	64.3322	48.3074	58.9184	47.172
226	ENSMUSG00000001281	Itgb7	18.2999	11.8251	16.0945	22.9157	25.2859	19.3236	17.6351	10.7066	14.9937	10.8227
227	ENSMUSG00000001285	Myg1	129.217	126.247	163.222	168.66	140.905	160.49	188.381	185.1	137.899	177.816
228	ENSMUSG00000001288	Rarg	12.5484	6.39532	12.1705	14.3583	8.64062	9.46901	8.59838	8.71287	11.2218	11.2795
229	ENSMUSG00000001289	Pfdn5	215.61	430.233	386.594	544.622	482.315	387.437	426.116	510.163	366.449	348.229
230	ENSMUSG00000001300	Efnb2	97.2301	57.4249	73.0613	85.6115	56.553	54.2459	35.2522	53.1254	50.7774	61.4081
231	ENSMUSG00000001305	Rrp15	349.616	371.267	334.699	277.736	434.628	340.654	389.713	409.51	332.293	371.761
232	ENSMUSG00000001313	Rnd2	39.5366	52.0304	50.5546	42.2881	61.7512	16.4251	17.6351	33.012	30.1832	54.5454
233	ENSMUSG00000001323	Srr	61.3688	68.5867	91.5823	72.4124	88.7639	63.0003	92.0085	69.5366	80.2437	58.6382
234	ENSMUSG00000001333	Sync	3.10984	3.88313	0.864831	2.08896	3.82966	1.05117	0	0	2.3436	0.780964
235	ENSMUSG00000001334	Fndc5	16.8021	10.9421	17.2986	9.79173	9.65582	18.947	18.1333	15.5506	14.4139	10.2638
236	ENSMUSG00000001348	Acp5	1192.72	1286.72	1679.56	1302.67	1461.27	2545.31	2414.12	2226.17	2174.11	1811.01
237	ENSMUSG00000001349	Cnn1	0.681526	4.03688	77.6339	2.86447	0.767917	0.601995	0.642507	38.9107	4.36666	1.66503
238	ENSMUSG00000001366	Fbxo9	151.301	190.09	221.039	171.109	199.476	274.366	395.179	283.24	290.251	274.616
239	ENSMUSG00000001376	Vps50	99.4355	96.1795	105.004	97.3172	125.839	112.311	95.3991	95.1467	105.99	82.8773
240	ENSMUSG00000001380	Hars	243.656	223.849	263.605	231.571	227.681	339.395	353.01	318.295	294.638	327.69
241	ENSMUSG00000001383	Zmat2	459.435	490.277	497.565	487.061	533.165	514.501	686.42	600.738	614.675	475.259
242	ENSMUSG00000001403	Ube2c	2210.89	3102.22	4180.55	2559.93	3834.99	6396.57	7311.22	5898.25	6191.18	5170.03
243	ENSMUSG00000001415	Smg5	132.631	154.711	145.055	120.483	144.751	189.337	287.468	177.967	211.62	185.905
244	ENSMUSG00000001416	Cct3	1634.95	1527.38	1739.01	2055.02	1845.57	1756.18	2042.95	2002.67	1916.24	1808
245	ENSMUSG00000001418	Glmp	552.265	483.424	487.704	480.706	537.615	519.917	357.902	505.424	432.753	336.541
246	ENSMUSG00000001419	Mef2d	297.846	306.652	206.281	235.37	257.083	205.337	190.991	172.303	205.951	196.944
247	ENSMUSG00000001420	Tmem79	24.5914	19.3136	53.6952	14.5749	23.1567	23.402	32.0709	32.4564	15.3294	17.192
248	ENSMUSG00000001424	Snd1	168.183	127.28	206.439	164.495	133.337	161.722	129.641	182.323	153.389	164.452
249	ENSMUSG00000001435	Col18a1	15529.2	12798.8	9409.89	13853.9	11525.4	7691.85	4531.46	7629.24	6655.38	8196.97
250	ENSMUSG00000001436	Slc19a1	62.289	51.5483	81.985	69.0668	53.3079	49.774	50.1499	53.7952	42.8902	54.5828
251	ENSMUSG00000001440	Kpnb1	314.99	314.114	375.822	291.132	301.98	399.135	533.312	383.863	450.963	469.777
252	ENSMUSG00000001441	Npepps	123.892	110.633	164.083	117.401	94.2835	140.378	143.653	136.5	113.977	125.44
253	ENSMUSG00000001444	Tbx21	1.09824	1.18251	4.59588	0	0	3.86472	0.979729	3.56886	2.14196	0.832515
254	ENSMUSG00000001445	Mrpl10	280.406	233.973	255.716	298.921	277.577	216.785	239.171	246.986	223.601	252.418
255	ENSMUSG00000001467	Cyp51	248.476	220.086	326.79	244.212	236.118	211.381	176.764	233.444	151.069	387.755
256	ENSMUSG00000001472	Tcf25	938.403	858.635	921.731	893.71	991.477	768.625	763.894	830.805	722.563	885.35
257	ENSMUSG00000001473	Tubb6	143.579	150.33	187.614	153.195	184.199	197.916	212.499	199.555	215.185	258.221
258	ENSMUSG00000001482	Def8	57.9549	47.4397	51.8831	60.7085	43.7724	54.3173	50.5055	40.4565	52.7186	54.8508
259	ENSMUSG00000001493	Meox1	2.19648	4.73004	7.3534	6.68376	1.16512	2.89854	4.89864	4.46108	7.49686	5.82761
260	ENSMUSG00000001494	Sost	0	2.36502	2.75753	1.90964	4.66047	4.8309	0	0.892215	3.21294	2.49755
261	ENSMUSG00000001496	Nkx2-1	0	0	0	0	0	0	0	0	0	0
262	ENSMUSG00000001497	Pax9	1.34402	5.92556	6.43423	3.88888	3.49535	2.61641	11.11	1.78817	14.1622	9.64088
263	ENSMUSG00000001504	Irx2	0	0	0	0	0	0	0	0	0	0
264	ENSMUSG00000001506	Col1a1	105.983	100.832	184.721	102.814	100.293	109.09	83.7687	140.521	146.038	69.2775
265	ENSMUSG00000001507	Itga3	90.257	145.261	202.16	77.1151	127.868	69.4606	70.0293	71.6332	80.4517	87.8436
266	ENSMUSG00000001508	Sgca	0	0	0	0	0	0	0	0	0	0
267	ENSMUSG00000001510	Dlx3	0	1.18251	0	0	0	0	0	0	1.07098	0.832515
268	ENSMUSG00000001517	Foxm1	101.812	142.858	81.0139	77.8635	94.1689	168.825	271.577	140.887	173.849	158.123
269	ENSMUSG00000001518	Itfg2	44.7915	54.199	42.681	54.043	48.7206	63.3226	67.874	73.5426	55.7966	47.7904
270	ENSMUSG00000001520	Nrip2	19.7067	5.32723	28.9885	12.4726	8.61162	31.6629	27.3011	38.7846	30.4625	27.0604
271	ENSMUSG00000001521	Tulp3	62.6258	55.2151	44.1872	57.7747	44.3657	38.0846	31.5788	52.8524	49.4555	45.784
272	ENSMUSG00000001524	Gtf2h4	63.327	68.9466	79.0013	82.3168	84.3536	82.0844	92.8775	81.5158	73.6469	80.2292
273	ENSMUSG00000001525	Tubb5	1730.19	1846.1	2078.55	1868.12	1968.72	2589.26	3100.55	2412.43	2748.02	2346.6
274	ENSMUSG00000001542	Ell2	164.22	329.897	134.342	150.536	274.499	219.983	229.811	184.613	179.988	152.948
275	ENSMUSG00000001552	Jup	87.9888	92.0059	109.889	83.9664	105.87	88.4794	66.7023	89.3392	100.342	77.001
276	ENSMUSG00000001555	Fkbp10	61.7841	41.8627	57.9341	54.6485	52.92	47.6491	37.1203	47.9928	47.9459	36.3915
277	ENSMUSG00000001558	Klhl10	1.89834	0	0	1.34749	2.00368	0	0.689162	0	2.26065	0
278	ENSMUSG00000001566	Mnx1	0	0	1.95189	0	0	0	0	0	0	0
279	ENSMUSG00000001569	Nom1	545.881	461.66	512.825	449.922	569.882	440.732	788.097	473.515	709.665	756.774
280	ENSMUSG00000001576	Ergic1	533.965	376.822	546.91	521.302	353.064	388.477	395.368	421.343	412.298	486.889
281	ENSMUSG00000001583	Tnk1	11.5845	5.9728	35.6936	5.04667	20.6115	22.9611	21.0768	19.7191	30.5861	13.7831
282	ENSMUSG00000001588	Acap1	249.825	167.727	155.369	240.556	160.497	170.071	91.8411	145.307	135.641	120.487
283	ENSMUSG00000001604	Tcea3	229.338	138.482	187.877	268.796	157.481	192.843	134.435	238.915	232.873	241.907
284	ENSMUSG00000001622	Csn3	1.59089	0	0.61338	0	0	0	0	1.5769	0	1.02515
285	ENSMUSG00000001627	Ifrd1	327.679	310.629	114.415	323.552	382.034	114.089	110.514	93.7001	114.702	194.472
286	ENSMUSG00000001630	Stk38l	85.6627	42.5704	78.1107	74.4761	44.0076	42.5119	58.7837	47.2874	36.3018	118.138
287	ENSMUSG00000001632	Brpf1	437.874	466.46	355.62	426.917	503.595	431.576	445.222	373.674	407.158	389.654
288	ENSMUSG00000001642	Akr1b3	250.352	236.917	217.617	231.486	240.598	190.556	213.644	201.978	231.4	173.351
289	ENSMUSG00000001655	Hoxc13	0	0	0	0	0	0	0	0	0	0
290	ENSMUSG00000001656	Hoxc11	0	0	0	0	0	0	0	0	0	0
291	ENSMUSG00000001657	Hoxc8	1.21423	0	0	2.65514	0	0	0	0	1.95524	0
292	ENSMUSG00000001661	Hoxc6	1.11687	0	0.469678	0	0	0	0	1.83286	2.14912	0.425316
293	ENSMUSG00000001663	Gstt1	835.835	665.927	1784.97	903.515	768.468	1643.93	785.511	2086.13	1290.02	2498.76
294	ENSMUSG00000001665	Gstt3	29.5364	29.4992	81.8235	42.6541	30.5075	29.1786	27.923	47.0433	47.607	58.5237
295	ENSMUSG00000001666	Ddt	983.353	839.3	967.57	1095.06	1039.14	734.684	510.126	792.465	751.02	1063.35
296	ENSMUSG00000001670	Tat	2580.26	7490.25	28.6543	2547.17	7242.87	11.6243	7.10505	31.6222	22.2874	41.9437
297	ENSMUSG00000001672	Marveld3	16.4749	26.3803	21.3604	10.1972	24.4787	3.42512	0	6.46473	1.61268	4.30835
298	ENSMUSG00000001674	Ddx18	95.1091	95.4671	104.549	106.741	107.616	89.308	111.805	91.023	85.4963	98.8874
299	ENSMUSG00000001687	Ubl3	659.641	633.092	517.158	666.334	675.942	520.806	296.034	500.747	425.758	450.396
300	ENSMUSG00000001700	Gramd3	555.55	287.352	641.934	552.634	341.738	213.606	80.2066	249.476	174.512	336.172
301	ENSMUSG00000001707	Eef1e1	109.697	109.113	110.795	102.316	102.224	147.358	138.934	132.909	147.659	134.429
302	ENSMUSG00000001729	Akt1	342.277	307.905	396.243	347.052	323.247	342.971	307.158	293.35	307.031	314.941
303	ENSMUSG00000001739	Cldn15	92.3432	81.6393	222.941	97.5479	87.2561	160.222	100.003	141.797	150.946	116.084
304	ENSMUSG00000001741	Il16	187.245	243.368	230.677	176.351	211.364	240.261	148.971	238.73	176.275	187.777
305	ENSMUSG00000001750	Tcirg1	259.957	204.036	258.505	327.923	233.041	219.083	226.856	286.083	197.866	221.999
306	ENSMUSG00000001751	Naglu	124.627	85.322	61.9193	129.078	90.2292	51.2243	28.0847	53.8272	42.9647	40.8213
307	ENSMUSG00000001755	Coasy	287.478	231.48	225.03	300.769	212.249	194.248	130.124	208.697	190.632	209.946
308	ENSMUSG00000001761	Smo	200.514	154.692	184.375	195.395	155.988	191.765	167.692	164.199	227.711	183.658
309	ENSMUSG00000001763	Tspan33	1022.15	1614.05	1983.65	1101.93	1732.13	3112.09	3779.22	2866.53	3206.95	2659.06
310	ENSMUSG00000001767	Crnkl1	48.9845	55.8114	55.2608	47.2973	65.0562	64.2782	76.6846	62.6866	63.1489	64.5976
311	ENSMUSG00000001768	Rin2	68.2935	62.1389	78.1927	49.7388	52.3816	45.5648	39.4776	62.0772	52.547	50.041
312	ENSMUSG00000001773	Folh1	0	0	0	0	0	0.966181	0	0	0	0
313	ENSMUSG00000001774	Chordc1	89.4529	55.2619	96.005	61.0222	79.5677	81.8814	104.674	82.0562	74.8825	91.8606
314	ENSMUSG00000001783	Rtcb	638.171	592.2	657.619	634.33	624.801	657.26	664.935	635.783	635.314	665.605
315	ENSMUSG00000001785	Pwp1	91.6459	109.29	88.3919	94.9639	106.655	92.0808	94.9806	83.4501	98.5152	116.088
316	ENSMUSG00000001786	Fbxo7	331.88	327.997	427.954	354.745	429.022	519.859	624.452	524.631	538.79	422.56
317	ENSMUSG00000001794	Capns1	949.228	870.569	1023.03	1147.54	1093.48	1107.34	1103.48	1126.1	1155.21	977.071
318	ENSMUSG00000001802	Lrp3	33.9054	27.8079	51.2881	29.5544	33.7721	22.6192	21.6064	27.1259	19.2546	24.1875
319	ENSMUSG00000001804	Dsg4	0	0	0	0	0	0	0	0	0	0
320	ENSMUSG00000001815	Evx2	0	0	0	0	0	0	0	0	0	0
321	ENSMUSG00000001819	Hoxd13	0	0	0	0	0	0	0	0	0	0
322	ENSMUSG00000001823	Hoxd12	0	0	0	0	0	0	0	0	0	0
323	ENSMUSG00000001827	Folr1	1.59215	3.31007	84.0778	3.77842	3.33998	2.10508	1.41997	5.49286	4.65952	1.21091
324	ENSMUSG00000001829	Clpb	79.9194	92.7287	96.4896	96.7572	84.155	88.0371	103.199	88.9639	115.339	101.103
325	ENSMUSG00000001833	Septin7	1085.68	1089.48	1268.86	1099.52	1052.05	1196.56	1260.03	1178.08	1222.91	1308.41
326	ENSMUSG00000001844	Zdhhc4	99.958	98.2414	89.306	120.719	130.752	65.1761	96.8905	77.0836	87.1483	99.424
327	ENSMUSG00000001847	Rac1	1864.9	1806.52	1810.31	1987.65	2167.3	1800.98	1712.03	1789.69	1788.53	1649.97
328	ENSMUSG00000001855	Nup214	73.9471	67.6853	64.4565	79.7715	78.6192	52.3619	92.6757	68.8112	57.848	67.614
329	ENSMUSG00000001864	Aif1l	3.46618	1.34511	1.45943	13.3743	1.32347	3.4676	7.04627	3.23451	2.23265	3.17815
330	ENSMUSG00000001865	Cpa3	20.0092	20.8669	18.9672	28.2202	19.242	27.3069	14.3952	22.1618	21.4074	15.7035
331	ENSMUSG00000001870	Ltbp1	156.477	248.645	157.261	220.05	132.368	118.796	230.74	174.96	122.253	168.914
332	ENSMUSG00000001891	Ugp2	1922.46	1135.67	1533.77	2020.09	1245.8	1251.47	533.425	1352.2	836.005	1224.76
333	ENSMUSG00000001901	Kcnh6	0	0	0.94411	0.811176	1.1967	0	1.00638	0	0.909216	0
334	ENSMUSG00000001909	Trmt1	193.01	217.153	204.747	223.364	201.459	165.584	188.18	168.851	159.916	157.889
335	ENSMUSG00000001910	Nacc1	115.675	121.477	126.367	120.511	102.754	134.14	171.517	119.502	141.943	126.522
336	ENSMUSG00000001911	Nfix	103.211	104.359	90.3415	82.4976	97.629	83.653	59.8543	73.1841	81.2022	69.1974
337	ENSMUSG00000001918	Slc1a5	205.449	314.398	282.079	211.89	303.804	438.515	695.044	490.387	523.483	431.462
338	ENSMUSG00000001924	Uba1	0	490.228	689.366	622.658	505.492	623.423	659.563	579.216	578.53	651.826
339	ENSMUSG00000001930	Vwf	485.58	720.134	280.201	534.88	852.326	247.509	303.636	307.324	260.749	195.987
340	ENSMUSG00000001942	Siae	119.263	79.9637	100.611	105.091	76.0533	87.045	88.1013	111.232	108.227	90.487
341	ENSMUSG00000001943	Vsig2	13.3163	26.4017	10.2966	11.3539	16.7337	6.49995	9.50796	6.94667	2.197	13.2744
342	ENSMUSG00000001946	Esam	89.9831	81.8582	52.15	94.2517	97.1146	48.8494	35.7682	52.9246	42.4513	41.4772
343	ENSMUSG00000001948	Spa17	16.4616	19.9652	21.1739	18.0362	18.1673	7.72944	9.74251	10.7066	7.40525	6.66012
344	ENSMUSG00000001962	Fam50a	0	271.28	341.56	312.422	286.619	321.016	360.231	321.357	353.544	353.903
345	ENSMUSG00000001964	Emd	0	168.302	149.048	195.429	187.126	144.838	158.637	142.838	167.895	157.366
346	ENSMUSG00000001983	Taco1	114.217	85.1407	116.735	101.211	95.5396	161.352	149.899	131.156	126.376	146.523
347	ENSMUSG00000001985	Grik3	1.09851	2.36553	6.43627	2.0554	1.16555	0	1.3086	5.35482	2.16708	0.833925
348	ENSMUSG00000001986	Gria3	0	76.398	71.4576	101.385	55.7063	63.6956	55.2385	38.8527	38.6148	38.7017
349	ENSMUSG00000001988	Npas1	3.41746	3.67958	3.81312	3.96052	0	1.0021	4.06495	2.77555	1.11087	2.59024
350	ENSMUSG00000001995	Sipa1l2	79.3699	152.234	122.815	72.8899	121.068	87.5468	58.7817	69.9265	62.8737	80.7959
351	ENSMUSG00000001998	Ap4e1	76.6941	70.1788	52.079	65.8217	54.3188	61.9988	66.7703	56.6015	56.7743	59.9332
352	ENSMUSG00000001999	Blvra	174.436	141.223	182.64	191.652	141.581	205.098	188.406	212.113	201.138	168.646
353	ENSMUSG00000002006	Pdzd4	0	9.93458	32.4615	15.0383	9.78742	16.5989	14.4046	27.1671	22.4943	17.4816
354	ENSMUSG00000002007	Srpk3	0	18.2273	2.90803	6.81786	7.61551	3.08109	0	2.78712	3.58243	1.48299
355	ENSMUSG00000002010	Idh3g	0	336.665	357.367	338.714	370.925	395.564	358.128	370.351	383.549	363.024
356	ENSMUSG00000002012	Pnck	0	5.73686	9.19175	11.2875	11.5105	7.72944	7.6046	14.2754	21.1835	13.1436
357	ENSMUSG00000002014	Ssr4	0	689.859	1064.88	888.299	970.14	903.034	646.989	979.738	855.605	922.829
358	ENSMUSG00000002015	Bcap31	8.78592	690.586	911.822	940.5	817.912	870.529	718.141	855.634	819.3	767.579
359	ENSMUSG00000002017	Fam98a	63.355	47.9336	71.3332	54.8102	54.3411	69.1922	82.626	60.4745	76.7321	78.388
360	ENSMUSG00000002020	Ltbp2	39.3151	85.411	20.8791	80.4111	51.1531	14.5572	21.8971	60.5729	30.5744	12.0672
361	ENSMUSG00000002028	Kmt2a	98.7528	144.188	107.118	76.8528	99.1878	125.136	135.763	96.1626	141.651	119.969
362	ENSMUSG00000002031	Ift46	118.815	123.372	113.789	97.4213	127.937	83.7789	89.8675	83.2508	105.528	92.8305
363	ENSMUSG00000002032	Tmem25	56.3753	37.7921	71.5946	52.4494	33.9166	67.244	58.873	103.156	126.248	75.2575
364	ENSMUSG00000002033	Cd3g	5.83067	2.36502	3.6767	12.4127	8.15582	1.93236	2.93919	3.56886	6.42588	0
365	ENSMUSG00000002043	Trappc6a	158.237	150.124	163.336	184.358	152.676	154.731	98.0807	144.672	108.407	115.46
366	ENSMUSG00000002052	Supt6	729.376	847.855	879.887	677.303	784.422	786.715	905.316	717.451	810.049	823.386
367	ENSMUSG00000002055	Spag5	80.2735	113.808	80.7686	76.7831	105.188	137.626	190.217	122.073	132.286	107.663
368	ENSMUSG00000002057	Foxn1	1.09824	0	1.83835	0	1.16512	0	0.979729	0	0	0
369	ENSMUSG00000002058	Unc119	331.439	191.26	238.84	381.513	251.814	264.31	217.923	295.75	253.05	229.684
370	ENSMUSG00000002059	Rab34	95.8912	79.6052	95.3493	82.084	77.2172	69.8608	40.4914	99.1884	75.7619	86.2798
371	ENSMUSG00000002064	Sdf2	274.268	261.941	295.423	278.344	276.062	322.69	267.128	324.75	225.574	239.437
372	ENSMUSG00000002068	Ccne1	85.3683	89.0712	107.043	91.9072	100.88	147.557	226.54	123.727	188.531	167.086
373	ENSMUSG00000002076	Hsf2bp	6.71215	7.17839	1.17688	2.86556	4.47339	2.47608	0	2.67665	0	2.49801
374	ENSMUSG00000002083	Bbc3	59.6166	68.6499	31.8175	65.2483	73.6204	39.1874	33.2774	55.772	36.5492	27.5128
375	ENSMUSG00000002100	Mybpc3	4.41511	4.75389	0.923802	0	1.171	1.9421	0.984674	4.4836	3.22919	9.15675
376	ENSMUSG00000002102	Psmc3	647.785	575.691	707.816	681.853	659.44	819.23	953.58	718.39	861.213	776.566
377	ENSMUSG00000002103	Acp2	320.332	291.063	277.497	309.632	235.789	308.052	244.159	274.437	312.541	274.411
378	ENSMUSG00000002104	Rapsn	9.75189	4.49079	7.28874	12.5585	13.1622	7.07163	4.97411	2.79157	1.07437	3.04029
379	ENSMUSG00000002105	Slc39a13	50.4488	63.7741	56.919	60.3726	53.8701	53.2351	75.9623	48.8254	71.3982	66.9622
380	ENSMUSG00000002107	Celf2	248.756	222.445	192.454	216.865	166.813	172.58	193.086	166.127	185.752	143.343
381	ENSMUSG00000002108	Nr1h3	256.053	227.428	261.033	312.823	222.331	228.506	190.362	219.447	254.521	246.182
382	ENSMUSG00000002109	Ddb2	47.1585	31.6507	43.5182	54.278	56.2496	54.2372	44.7011	68.803	57.1859	45.801
383	ENSMUSG00000002111	Spi1	176.773	157.73	129.738	165.82	163.844	137.824	104.299	143.672	136.078	109.951
384	ENSMUSG00000002129	Sf3a1	165.535	161.696	184.097	159.912	145.462	209.433	241.952	180.922	198.919	199.808
385	ENSMUSG00000002147	Stat6	118.227	107.772	106.07	117.417	93.1627	94.8472	67.2759	97.1688	72.7538	87.445
386	ENSMUSG00000002190	Clgn	1.72078	6.53598	5.07672	2.99506	11.2585	6.67361	20.5233	2.79896	9.22974	3.91522
387	ENSMUSG00000002204	Napsa	79.6052	74.0661	54.395	79.257	88.6002	61.253	46.7487	64.545	67.0718	51.6098
388	ENSMUSG00000002205	Vrk3	86.23	106.511	117.917	98.5246	120.957	125.542	133.534	111.834	122.128	100.809
389	ENSMUSG00000002210	Smg9	41.6252	84.2072	68.5361	75.4087	80.7193	84.2248	85.3767	69.3349	77.3875	82.6376
390	ENSMUSG00000002221	Paxip1	89.0095	98.1891	72.7797	87.2459	77.5872	92.4548	165.018	90.5625	117.562	106.445
391	ENSMUSG00000002222	Rmnd5a	588.563	910.826	826.8	539.73	846.964	846.835	931.847	829.704	899.58	753.809
392	ENSMUSG00000002227	Mov10	832.538	715.69	914.26	816.605	717.762	806.137	606.691	651.514	982.891	667.542
393	ENSMUSG00000002228	Ppm1j	7.97176	6.13182	6.36816	6.07745	7.03052	0.557137	1.12815	1.5497	5.91951	2.40246
394	ENSMUSG00000002233	Rhoc	254.612	335.679	244.434	303.378	337.545	176.73	117.631	166.108	165.497	116.287
395	ENSMUSG00000002240	Prr27	0	0	0	0	0	0	0	0	0	0
396	ENSMUSG00000002249	Tead3	81.3716	91.0957	81.4618	75.4438	74.5994	69.4951	46.2268	58.9204	65.5314	60.5409
397	ENSMUSG00000002250	Ppard	150.371	102.574	105.817	162.726	105.446	99.345	110.026	84.4334	77.1665	105.048
398	ENSMUSG00000002257	Def6	36.0772	29.0641	27.7431	41.9071	33.9998	34.6133	32.748	33.3362	30.5608	24.0571
399	ENSMUSG00000002265	Peg3	2845.94	4887.6	1774.76	2293.94	3795.29	2631.65	2077.36	2192.71	2484.09	1991.56
400	ENSMUSG00000002266	Zim1	161.671	254.93	132.906	126.32	170.868	247.013	185.737	149.045	203.641	145.227
401	ENSMUSG00000002274	Metrn	121.792	74.9062	108.573	137.029	102.679	91.7875	122.508	94.8744	110.117	110.999
402	ENSMUSG00000002279	Lmf1	204.86	151.89	197.075	204.831	165.517	156.392	119.577	137.546	125.742	181.113
403	ENSMUSG00000002280	Ciao3	155.053	163.808	171.63	118.077	165.076	152.477	146.277	150.233	154.098	159.07
404	ENSMUSG00000002289	Angptl4	560.254	877.746	360.259	581.836	896.144	376.228	156.47	404.302	258.165	240.86
405	ENSMUSG00000002297	Dbf4	358.885	539.166	441.242	373.762	537.993	645.623	732.721	550.014	643.525	562.929
406	ENSMUSG00000002307	Daxx	102.709	133.67	66.6185	113.332	139.165	78.042	69.7403	75.1793	57.7692	57.1753
407	ENSMUSG00000002308	Cd320	80.2979	88.1464	88.6983	103.389	56.2628	96.9357	86.2971	102.367	101.885	74.8986
408	ENSMUSG00000002319	Ipo4	90.0257	118.088	118.796	123.281	136.683	93.3958	78.5318	86.4919	88.8512	93.8247
409	ENSMUSG00000002320	Tm9sf1	587.978	623.732	639.444	598.857	587.676	553.423	633.752	597.814	609.153	562.779
410	ENSMUSG00000002324	Rec8	17.6576	19.7358	27.3335	17.1561	25.7048	12.1257	10.7327	11.0669	14.0573	10.9828
411	ENSMUSG00000002325	Irf9	585.24	841.804	345.569	518.793	786.056	343.836	248.481	460.023	319.432	287.664
412	ENSMUSG00000002326	Gmpr2	90.092	83.1597	100.498	119.608	94.5552	90.6025	116.262	139.919	117.819	127.007
413	ENSMUSG00000002329	Mdp1	167.84	148.184	188.226	154.478	197.339	156.392	168.35	159.588	156.432	162.136
414	ENSMUSG00000002332	Dhrs1	244.775	189.642	396.777	320.087	271.632	232.099	178.757	285.815	232.339	224.525
415	ENSMUSG00000002341	Ncan	5.8408	1.19426	6.70895	3.31513	3.516	6.23852	3.0118	4.64085	1.08303	0.83257
416	ENSMUSG00000002342	Tmem161a	98.616	73.856	83.4352	85.1621	86.8587	66.9427	80.2292	70.6418	67.7931	87.2507
417	ENSMUSG00000002343	Armc6	30.8249	28.8459	40.1708	30.8272	55.2777	47.5234	57.8571	47.4504	54.6656	45.3026
418	ENSMUSG00000002345	Borcs8	137.31	95.7313	137.109	153.949	117.534	151.991	145.278	175.171	134.121	134.886
419	ENSMUSG00000002346	Slc25a42	518.13	342.54	373.068	480.223	337.679	296.72	306.903	308.206	336.342	280.198
420	ENSMUSG00000002365	Snx9	202.549	284.802	397.369	285.682	248.088	274.314	219.304	249.378	255.641	258.869
421	ENSMUSG00000002372	Ranbp3	282.26	283.364	263.843	278.654	302.299	357.295	401.858	327.229	372.237	357.056
422	ENSMUSG00000002379	Ndufa11	245.874	196.602	309.192	300.33	298.02	280.276	285.85	318.5	319.578	326.206
423	ENSMUSG00000002384	Bmp8b	8.10324	1.67203	6.31962	5.50664	4.94798	4.78402	2.07736	7.39614	0.757062	6.14462
424	ENSMUSG00000002393	Nr2f6	164.669	98.7842	160.936	159.271	99.0161	132.858	121.428	141.671	119.207	148.08
425	ENSMUSG00000002395	Use1	424.893	430.01	354.656	448.618	517.768	395.328	304.788	433.967	341.747	358.232
426	ENSMUSG00000002396	Ocel1	35.1996	52.8088	75.5423	60.3838	56.8724	65.2733	61.2712	68.319	73.3908	86.7727
427	ENSMUSG00000002409	Dyrk1b	109.935	146.293	120.082	107.499	144.708	105.159	106.871	109.39	114.229	90.4309
428	ENSMUSG00000002413	Braf	87.2142	123.639	89.8031	74.007	77.2138	102.541	115.463	81.7025	82.049	103.315
429	ENSMUSG00000002416	Ndufb2	379.316	319.111	463.974	423.84	380.151	427.803	368.251	437.401	394.742	388.354
430	ENSMUSG00000002428	Hltf	223.629	179.025	198.784	211.451	180.112	197.508	178.994	205.282	184.827	169.363
431	ENSMUSG00000002455	Prpf6	541.305	625.836	807.712	508.994	553.671	538.798	533.557	471.912	513.537	649.876
432	ENSMUSG00000002458	Rgs19	141.154	125.213	151.896	135.772	179.082	144.347	124.762	179.855	140.91	133.284
433	ENSMUSG00000002459	Rgs20	1.4409	4.19416	0	0	1.02699	0.85967	0.428313	0.394756	0.468738	0.36646
434	ENSMUSG00000002475	Abhd3	97.7086	72.7672	227.282	91.6763	91.4501	50.2569	64.0308	55.71	83.3333	85.2186
435	ENSMUSG00000002477	Snrpd1	246.19	263.184	316.957	305.001	322.622	326.556	418.692	399.325	360.433	314.017
436	ENSMUSG00000002486	Tchp	28.317	42.1948	40.2577	61.9584	27.2442	27.4742	41.3483	35.873	43.9521	53.2015
437	ENSMUSG00000002489	Tiam1	69.523	50.2486	51.194	47.9993	46.9636	51.7174	47.6713	45.882	64.8865	48.1425
438	ENSMUSG00000002496	Tsc2	74.3866	82.6291	86.3627	99.6057	93.5436	113.283	104.994	89.8819	125.729	81.5949
439	ENSMUSG00000002500	Rpl3l	2.34596	1.18251	0.919175	1.92543	6.65727	1.37752	1.95946	0.892215	0	0.832515
440	ENSMUSG00000002504	Slc9a3r2	155.494	120.868	149.833	195.788	129.328	192.019	117.387	193.039	157.323	186.154
441	ENSMUSG00000002524	Puf60	445.427	404.076	409.812	433.269	421.976	430.009	409.61	425.974	453.733	445.118
442	ENSMUSG00000002546	Golga2	124.337	126.301	100.777	109.221	111.407	98.7147	110.59	98.9356	99.1444	108.981
443	ENSMUSG00000002550	Uck1	134.109	82.8082	157.394	139.577	114.173	122.397	95.659	135.434	102.817	126.99
444	ENSMUSG00000002565	Scin	1.20451	4.82099	101.634	2.20529	3.07538	3.09939	6.76926	6.2141	2.28998	0.889905
445	ENSMUSG00000002578	Ikzf4	14.9588	15.6443	27.7165	11.1006	13.314	21.166	2.71904	6.53282	4.4099	23.5765
446	ENSMUSG00000002580	Mien1	197.683	169.099	312.52	233.931	213.216	207.729	172.432	273.91	183.138	218.119
447	ENSMUSG00000002588	Pon1	2211.66	2184.85	620.201	2393.45	2603.47	202.065	76.7388	338.791	134.58	427.312
448	ENSMUSG00000002602	Axl	143.077	120.22	118.917	142.208	118.264	126.638	85.1452	122.322	113.346	112.197
449	ENSMUSG00000002603	Tgfb1	397.171	371.223	291.911	404.571	355.204	310.208	323.445	286.154	287.553	257.08
450	ENSMUSG00000002608	Ccdc97	110.013	100.62	84.436	80.5215	93.1648	82.364	123.058	92.7667	128.432	100.129
451	ENSMUSG00000002617	Zfp40	10.5026	8.02919	12.9659	11.7288	17.1638	11.8414	14.0514	10.7249	12.0493	13.2738
452	ENSMUSG00000002625	Akap8l	182.321	133.609	153.878	180.157	134.083	125.647	160.875	163.048	155.201	132.624
453	ENSMUSG00000002633	Shh	0	0	5.51505	0	0	0	0	6.24551	0	0
454	ENSMUSG00000002635	Pdcd2l	37.2825	40.9026	50.1496	49.1088	59.6967	45.1184	47.2402	42.9458	53.0004	58.501
455	ENSMUSG00000002658	Gtf2f1	645.765	646.833	598.383	634.957	639.649	730.432	861.182	636.149	780.745	715.13
456	ENSMUSG00000002660	Clpp	159.915	148.395	202.118	200.596	206.134	178.895	160.977	158.349	163.17	173.619
457	ENSMUSG00000002661	Alkbh7	48.7542	44.4658	56.0134	49.4771	51.9983	62.5854	51.6032	60.7275	49.9117	47.7518
458	ENSMUSG00000002664	Pspn	0	0	2.75753	1.90964	1.16512	0.966181	4.89864	0	2.14196	0.832515
459	ENSMUSG00000002668	Dennd1c	53.338	69.5421	45.0646	55.577	60.5084	51.5483	18.4838	51.9465	40.8059	41.0982
460	ENSMUSG00000002679	Med6	108.023	105.565	127.243	122.195	136.222	159.673	166.922	145.175	150.263	143.683
461	ENSMUSG00000002688	Prkd1	13.1789	11.8251	15.626	12.4127	11.6512	8.69562	21.554	13.3832	16.0647	11.6552
462	ENSMUSG00000002699	Lcp2	141.012	123.087	135.909	132.202	143.926	165.525	144.461	168.23	153.311	154.658
463	ENSMUSG00000002718	Cse1l	152.419	152.897	183.936	192.152	149.857	183.797	248.979	185.045	205.915	201.573
464	ENSMUSG00000002728	Naa20	73.8499	85.995	75.2611	85.1513	86.9624	71.221	79.3674	87.3753	69.7105	74.1929
465	ENSMUSG00000002731	Prkra	77.1416	56.4773	106.881	102.654	63.7485	81.1412	74.8146	84.5653	64.2852	71.788
466	ENSMUSG00000002732	Fkbp7	27.4919	21.7006	38.3149	34.0267	25.2404	32.2007	18.4474	21.4388	21.9004	23.6286
467	ENSMUSG00000002733	Plekha3	100.702	98.2297	93.6966	123.366	141.232	91.4285	61.9878	64.8168	80.6693	85.3699
468	ENSMUSG00000002741	Ykt6	371.309	376.363	426.754	390.16	422.509	352.308	411.521	366.259	395.372	424.041
469	ENSMUSG00000002748	Baz1b	569.945	740.884	732.773	527.551	578.297	894.059	1125.53	770.004	1014.04	760.321
470	ENSMUSG00000002763	Pex6	391.112	326.319	455.909	426.616	326.659	400.554	271.591	439.028	354.29	355.258
471	ENSMUSG00000002767	Mrpl2	349.733	314.305	396.016	407.91	449.217	330.388	348.054	340.307	339.738	405.157
472	ENSMUSG00000002768	Mea1	189.697	166.038	217.617	217.47	182.703	201.453	183.099	216.777	223.708	181.676
473	ENSMUSG00000002769	Gnmt	1308.59	1570.54	1097.59	1435.3	1927.32	796.887	349.468	996.45	780.634	1303.23
474	ENSMUSG00000002771	Grin2d	9.53167	6.8421	11.5237	8.5934	5.82559	11.181	16.425	14.8761	8.26233	12.043
475	ENSMUSG00000002778	Kdelr1	543.508	453.832	610.779	562.57	482.532	483.674	423.164	501.955	464.273	488.418
476	ENSMUSG00000002781	Tmem143	85.4898	92.8012	139.334	68.8357	55.0032	152.567	114.245	170.395	136.704	98.709
477	ENSMUSG00000002791	Pdxk-ps	0.644352	1.88434	0.758506	1.82987	1.03244	1.22809	6.35518	0	3.07229	1.32115
478	ENSMUSG00000002797	Ggct	45.4202	30.0908	16.6234	34.7085	38.5294	14.6185	9.98496	13.8739	15.021	23.4721
479	ENSMUSG00000002799	Jag2	7.72961	7.4468	2.70447	3.74636	4.14356	0.960993	1.92114	3.50104	3.15024	3.97546
480	ENSMUSG00000002803	Btbd6	26.0367	16.4484	17.7015	14.2936	15.2734	16.4757	18.1224	15.3106	19.1081	16.5774
481	ENSMUSG00000002804	Nudt14	72.124	253.097	321.024	365.473	303.844	290.65	149.522	338.708	190.661	278.736
482	ENSMUSG00000002808	Epdr1	51.3783	43.0684	30.1286	35.2113	31.6228	32.6303	32.4313	32.2813	28.4621	27.2621
483	ENSMUSG00000002812	Flii	132.837	121.003	110.834	129.442	140.887	115.711	95.8124	130.508	132.257	110.216
484	ENSMUSG00000002814	Top3a	88.853	97.3566	58.2077	78.8802	77.9779	67.6314	119.064	72.3535	90.081	89.88
485	ENSMUSG00000002820	Atg4d	298.802	406.684	470.546	357.873	483.237	659.139	833.189	693.296	680.657	585.328
486	ENSMUSG00000002825	Qtrt1	34.3276	39.6676	33.9156	28.3339	48.0632	30.4436	24.1091	29.0463	31.1201	35.2379
487	ENSMUSG00000002831	Plin4	14.2785	7.09576	30.3358	11.459	5.2649	18.3592	4.89913	28.5538	10.6454	14.9868
488	ENSMUSG00000002833	Hdgfl2	118.726	111.85	113.903	137.324	133.021	122.211	128.277	119.929	121.265	124.115
489	ENSMUSG00000002835	Chaf1a	849.804	1310.29	1009.09	791.188	979.266	1571.68	1906.66	941.937	1591.86	1265.82
490	ENSMUSG00000002844	Adprh	282.133	231.286	248.206	330.145	249.406	287.222	256.951	251.818	263.028	238.833
491	ENSMUSG00000002845	Tmem39a	116.702	112.501	119.871	142.462	115.358	134.178	127.915	147.912	130.596	151.168
492	ENSMUSG00000002846	Timmdc1	130.877	110.761	143.973	139.587	86.1913	118.269	108.799	112.18	98.7191	116.084
493	ENSMUSG00000002847	Pla1a	620.017	508.573	505.165	627.925	604.1	482.737	281.83	511.401	472.387	518.337
494	ENSMUSG00000002870	Mcm2	227.053	206.491	272.464	225.61	220.072	339.842	465.165	298.057	404.571	340.247
495	ENSMUSG00000002871	Tpra1	139.961	115.932	149.928	154.824	130.486	194.233	226.022	217.122	198.564	159.793
496	ENSMUSG00000002881	Nab1	355.653	194.056	313.877	341.74	203.239	259.18	200.218	269.806	223.02	355.634
497	ENSMUSG00000002885	Adgre5	534.816	422.518	356.125	461.48	449.526	434.385	267.643	442.072	377.951	324.327
498	ENSMUSG00000002897	Il17ra	700.516	706.366	529.513	625.482	701.014	602.682	481.886	521.281	401.299	588.988
499	ENSMUSG00000002900	Lamb1	338.581	220.783	306.62	248.561	177.071	150.791	86.3799	273.553	144.356	145.716
500	ENSMUSG00000002908	Kcnn1	6.1334	6.52266	2.24384	4.86129	1.72821	2.85968	3.3681	6.34465	3.13273	4.79786
501	ENSMUSG00000002910	Arrdc2	18.7594	24.504	27.7316	17.4204	22.9339	44.5985	64.5534	41.8416	57.5149	43.4672
502	ENSMUSG00000002930	Ppp1r17	0	0	0	0	0	0	0	0	0	0
503	ENSMUSG00000002944	Cd36	1026.51	1135.44	1045.51	945.424	1128.55	1071.46	698.122	933.229	861.972	1007.27
504	ENSMUSG00000002948	Map2k7	164.479	209.248	173.015	137.987	132.74	195.586	174.371	182.514	192.153	186.065
505	ENSMUSG00000002949	Timm44	221.14	226.161	250.757	237.856	259.928	219.167	220.449	201.529	201.073	256.701
506	ENSMUSG00000002957	Ap2a2	510.031	427.635	609.995	496.27	413.292	722.708	768.826	661.297	722.962	695.567
507	ENSMUSG00000002963	Pnkp	223.277	171.73	157.999	237.871	201.59	156.438	127.934	177.697	138.827	153.72
508	ENSMUSG00000002968	Med25	157.666	159.845	171.175	172.322	171.986	187.532	191.779	187.301	226.34	192.801
509	ENSMUSG00000002980	Bcam	71.6798	57.4158	81.6185	72.6339	58.9258	78.0867	49.534	80.539	79.5822	75.6932
510	ENSMUSG00000002981	Clptm1	177.888	206.939	206.564	209.525	207.796	217.669	201.501	184.421	224.713	214.932
511	ENSMUSG00000002983	Relb	83.4718	125.548	40.3179	98.2719	165.45	32.8132	30.9832	46.7148	38.744	30.8259
512	ENSMUSG00000002984	Tomm40	407.468	414.545	453.553	445.53	459.444	379.962	453.954	354.699	414.507	498.627
513	ENSMUSG00000002985	Apoe	77114.6	74108.5	45261.4	81593.2	82019.5	36534.9	16786.7	41505.9	25527.1	39168.7
514	ENSMUSG00000002992	Apoc2	3225.02	2316.77	3752.11	3719.1	2911.7	3496.89	2594.53	3646.76	3261.47	3218.02
515	ENSMUSG00000002996	Hbp1	255.434	385.972	324.841	274.019	403.403	335.96	242.454	358.644	300.841	282.49
516	ENSMUSG00000002997	Prkar2b	946.009	894.799	1010.65	954.568	901.686	1373.01	2114.2	1431.82	1547.01	1310.01
517	ENSMUSG00000003031	Cdkn1b	730.635	712.009	899.829	710.486	779.059	935.004	862.778	1034.18	920.793	879.935
518	ENSMUSG00000003032	Klf4	33.8464	28.6555	23.8717	34.8175	23.6546	19.9566	16.2013	22.9364	28.6347	14.5287
519	ENSMUSG00000003033	Ap1m1	190.24	187.998	188.389	191.917	177.056	182.169	187.304	182.975	175.364	188.586
520	ENSMUSG00000003037	Rab8a	148.262	136.347	160.956	144.347	93.2094	153.399	160.299	151.595	156.402	157.347
521	ENSMUSG00000003038	Hmgn2	1578.94	1493.95	1577.7	1755.92	1894.17	1813.05	1873.36	2072	2112.04	1611.57
522	ENSMUSG00000003039	Fam32a	696.257	767.592	787.616	776.241	760.136	822.558	789.292	735.642	775.536	676.243
523	ENSMUSG00000003051	Elf3	17.5718	13.0076	220.832	21.9609	15.1465	6.94481	7.92064	27.2737	13.9227	9.99018
524	ENSMUSG00000003053	Cyp2c29	0.665138	4.8022	1.8663	0	0	0	0	0	0	0
525	ENSMUSG00000003062	Stard3nl	96.3107	90.515	113.378	127.673	131.5	85.5683	91.3517	98.8216	111.738	93.593
526	ENSMUSG00000003068	Stk11	436.12	431.109	506.167	445.673	425.143	579.502	736.515	628.752	599.567	506.572
527	ENSMUSG00000003070	Efna2	8.79138	7.09506	15.626	4.77411	11.6512	5.79708	5.87837	16.0599	4.28392	4.99509
528	ENSMUSG00000003072	Atp5d	1682.47	1481.34	2036.01	1820.53	1718.56	1573.52	1390.56	1739.72	1498.26	1735.77
529	ENSMUSG00000003099	Ppp5c	127.107	109.451	136.221	121.859	118.123	166.184	153.643	131.117	146.975	145.886
530	ENSMUSG00000003119	Cdk12	411.748	496.317	557.99	359.027	424.554	692.325	681.672	609.741	572.245	621.289
531	ENSMUSG00000003123	Lipe	94.2284	97.9631	101.242	121.552	91.77	40.92	62.5028	50.5141	44.4173	49.5239
532	ENSMUSG00000003131	Pafah1b2	48.757	68.3104	84.4616	52.5294	70.0121	92.3521	110.187	89.3608	123.402	70.5674
533	ENSMUSG00000003134	Tbc1d8	717.032	1056.02	347.438	780.93	1238.71	318.715	206.903	458.648	243.544	318.37
534	ENSMUSG00000003135	Cnot11	269.041	291.279	311.044	264.179	310.178	271.684	263.128	217.785	247.082	221.542
535	ENSMUSG00000003153	Slc2a3	83.7971	68.5345	51.4968	83.3007	50.5123	51.9038	56.5442	46.8275	44.1317	52.3997
536	ENSMUSG00000003154	Foxj2	136.19	190.384	154.421	165.987	131.658	155.555	118.461	125.01	132.802	132.37
537	ENSMUSG00000003161	Sri	591.132	638.828	684.079	620.949	656.314	804.879	866.121	788.668	847.512	708.047
538	ENSMUSG00000003166	Dgcr2	469.501	404.085	472.663	381.068	380.029	392.188	398.121	405.079	407.912	474.753
539	ENSMUSG00000003184	Irf3	135.135	131.683	175.68	143.838	126.445	165.547	187.508	180.358	177.942	148.902
540	ENSMUSG00000003190	Bcl2l12	47.8218	25.4215	52.3289	66.575	41.3869	50.5207	53.0715	56.9606	56.2617	42.2808
541	ENSMUSG00000003198	Zfp959	30.7964	48.0765	39.8578	32.3385	52.1843	33.4811	48.7083	38.5852	39.9178	38.54
542	ENSMUSG00000003199	Mpnd	178.275	155.294	184.448	175.752	196.489	131.51	95.7203	131.358	121.238	128.606
543	ENSMUSG00000003200	Sh3gl1	482.592	400.451	431.69	517.8	439.884	427.338	385.033	434.509	475.831	490.597
544	ENSMUSG00000003206	Ebi3	168.031	113.521	113.978	155.636	140.979	136.231	66.6216	130.263	99.6012	113.222
545	ENSMUSG00000003208	Yju2	54.5747	65.2627	68.1042	78.9176	81.0084	72.6276	71.9987	63.4011	73.1008	83.4353
546	ENSMUSG00000003226	Ranbp2	470.635	623.883	500.901	394.582	512.336	625.11	873.888	525.245	691.532	621.425
547	ENSMUSG00000003227	Edar	0	0	1.83835	0	0	0	0	0	0	0
548	ENSMUSG00000003228	Grk5	5.65711	9.63991	9.54082	8.30573	7.06613	11.0428	12.301	11.7081	11.1111	8.45269
549	ENSMUSG00000003233	Dvl3	231.588	247.184	257.756	207.693	196.467	206.509	254.032	178.396	208.824	277.022
550	ENSMUSG00000003234	Abcf3	61.912	71.1636	75.626	86.9922	85.7588	94.4658	103.223	110.868	105.43	96.8195
551	ENSMUSG00000003235	Eif2b5	220.746	193.359	227.955	218.654	226.033	203.885	216.522	215.024	199.202	233.184
552	ENSMUSG00000003269	Cyth2	276.916	444.813	394.826	388.9	531.371	417.808	403.745	397.738	417.296	320.735
553	ENSMUSG00000003271	Sult2b1	10.0635	4.84511	4.70706	11.7497	4.83525	0	2.00722	2.98033	0	2.57155
554	ENSMUSG00000003273	Car11	0	2.14929	4.71213	1.44049	1.16512	0.720997	1.34337	0	0	0.623445
555	ENSMUSG00000003279	Dlgap1	6.53084	6.61215	6.21734	7.59477	2.01668	4.03392	0	5.58665	1.12675	8.6704
556	ENSMUSG00000003282	Plag1	47.703	38.412	33.9014	33.7803	19.6651	37.776	35.5175	25.7528	26.3776	31.592
557	ENSMUSG00000003283	Hck	308.802	255.422	280.526	292.358	242.163	232.98	160.779	313.392	209.693	178.159
558	ENSMUSG00000003299	Mrpl4	150.618	142.984	168.293	152.696	127.374	162.859	163.528	153.532	181.313	157.628
559	ENSMUSG00000003308	Keap1	593.891	498.322	564.207	502.983	493.674	568.056	582.155	504.253	505.167	577.874
560	ENSMUSG00000003309	Ap1m2	8.78592	7.09506	179.556	11.4579	3.49535	5.26434	0.979729	18.3264	7.82854	6.85454
561	ENSMUSG00000003316	Glg1	623.767	575.658	645.001	600.03	500.439	576.483	504.795	555.789	549.163	541.387
562	ENSMUSG00000003341	Atp8b3	2.83537	0	0	0	0	0	0	0	12.3761	0
563	ENSMUSG00000003344	Btbd2	196.43	157.736	231.323	216.488	179.484	242.971	192.332	264.889	244.753	245.91
564	ENSMUSG00000003345	Csnk1g2	197.998	164.33	192.482	201.081	173.882	175.273	177.035	163.777	158.813	168.174
565	ENSMUSG00000003346	Abhd17a	387.365	355.264	421.157	450.22	445.212	423.768	405.044	399.41	381.797	425.933
566	ENSMUSG00000003348	Mob3a	46.5901	51.7719	58.8896	49.3455	46.2998	59.1073	67.6351	61.3468	56.9066	63.8183
567	ENSMUSG00000003352	Cacnb3	33.8113	17.2819	28.5456	28.267	25.1885	22.5796	14.9743	35.0512	27.1137	22.4744
568	ENSMUSG00000003354	Ccdc65	0	0	0.563181	0	0	0	1.79589	0	0	0
569	ENSMUSG00000003355	Fkbp11	474.684	362.791	1579.13	498.511	473.604	1449.48	1043.01	1662.56	1267.16	1556.82
570	ENSMUSG00000003360	Ddx23	201.162	211.584	208.477	192.656	240.165	223.152	248.247	221.903	247.831	240.513
571	ENSMUSG00000003363	Pld3	208.869	189.788	254.596	229.472	202.297	315.879	243.276	294.398	221.28	252.53
572	ENSMUSG00000003378	Grik5	67.0577	44.21	25.5275	37.1574	38.6925	30.8008	23.229	24.8828	30.0301	26.9285
573	ENSMUSG00000003379	Cd79a	294.328	281.437	180.158	338.007	299.435	145.893	52.9054	146.323	142.44	164.838
574	ENSMUSG00000003380	Rabac1	268.389	220.024	262.721	297.211	298.825	233.269	168.107	242.897	194.712	217.102
575	ENSMUSG00000003382	Etv3	181.263	191.898	203.138	173.582	193.601	175.032	176.861	171.365	188.195	152.233
576	ENSMUSG00000003402	Prkcsh	1466.49	1392.68	1501.3	1687.48	1611.02	1282.42	1099.5	1411.47	1212.5	1209.79
577	ENSMUSG00000003410	Elavl3	1.9452	0	4.8891	1.79671	1.37757	4.56572	1.73518	7.22962	2.96805	0
578	ENSMUSG00000003411	Rab3b	11.5298	9.25518	15.8498	20.8428	15.9018	8.82069	8.94495	2.71466	17.383	14.3556
579	ENSMUSG00000003418	St8sia6	2.38055	1.28185	5.88647	1.55459	0	0.523804	1.06177	0	6.91716	0.451495
580	ENSMUSG00000003420	Fcgrt	768.815	618.689	1423.02	866.411	751.207	479.672	252.593	505.692	400.699	407.654
581	ENSMUSG00000003421	Nosip	92.989	98.2478	85.668	88.4041	114.389	92.6007	95.6921	86.5689	92.7747	79.9521
582	ENSMUSG00000003423	Pih1d1	112.873	85.8075	125.985	124.511	114.468	132.683	131.752	130.758	145.61	123.38
583	ENSMUSG00000003429	Rps11	2813.59	2668.88	3068.12	3370.69	3007.98	3012.01	2730.51	3036.64	2868.53	2840.04
584	ENSMUSG00000003435	Supt5	783.597	736.074	682.552	707.802	712.374	683.344	768.117	646.008	714.336	635.88
585	ENSMUSG00000003436	Dll3	0	1.64851	0.402399	1.54321	0.32326	0	0.268978	0	0	0.832515
586	ENSMUSG00000003437	Paf1	154.275	92.7351	131.82	112.146	128.267	95.6574	98.1872	113.601	111.067	101.395
587	ENSMUSG00000003438	Timm50	116.306	103.229	117.867	135.931	118.399	117.578	146.251	119.095	132.726	136.176
588	ENSMUSG00000003444	Med29	133.985	126.529	147.987	137.494	109.521	137.198	129.324	165.952	147.795	156.513
589	ENSMUSG00000003452	Bicd1	45.4905	18.1468	26.1237	19.9192	51.5757	12.9384	29.7808	12.8468	11.1295	10.6926
590	ENSMUSG00000003458	Ncstn	617.86	574.226	605.898	612.295	593.227	527.52	461.042	523.439	471.676	514.949
591	ENSMUSG00000003464	Pex19	246.385	220.041	230.31	265.661	233.511	172.357	133.04	179.475	174.094	170.655
592	ENSMUSG00000003469	Phyhip	35.8468	70.2629	35.9712	40.4877	71.2116	24.8387	30.4045	22.0326	22.9233	41.9325
593	ENSMUSG00000003476	Crhr2	1.10529	1.1821	0.924985	2.22006	2.38688	4.73925	5.91617	4.79569	6.42127	7.8966
594	ENSMUSG00000003477	Inmt	4.00287	3.23303	0.8382	1.74256	1.0627	0	2.67806	0.814264	0	0.759174
595	ENSMUSG00000003484	Cyp4f18	21.2918	15.3486	16.1425	22.0311	20.5276	12.3781	9.39406	16.3037	14.1621	21.621
596	ENSMUSG00000003500	Impdh1	199.14	193.46	202.477	221.316	179.287	127.942	99.5724	157.646	140.603	146.76
597	ENSMUSG00000003505	Psg18	0	0	0	0	0	0	0	0	0	0
598	ENSMUSG00000003518	Dusp3	621.559	722.219	360.099	680.52	577.929	424.314	259.195	342.846	272.871	409.805
599	ENSMUSG00000003526	Prodh	11.2073	12.6252	14.0572	15.4749	10.161	6.20335	5.89974	8.78596	8.55362	8.33229
600	ENSMUSG00000003527	Ess2	37.3156	55.7473	55.4724	33.2814	51.1163	48.0984	45.4029	36.6031	41.3264	35.5079
601	ENSMUSG00000003528	Slc25a1	355.914	260.447	476.954	345.09	288.567	235.312	198.376	274.561	197.003	392.04
602	ENSMUSG00000003531	Dgcr6	66.0865	51.2282	62.6229	65.6699	61.0307	52.5869	38.2204	46.5331	47.8122	55.7699
603	ENSMUSG00000003534	Ddr1	99.7384	123.485	127.806	100.669	93.0835	77.6902	52.3487	95.6492	94.2519	98.9915
604	ENSMUSG00000003541	Ier3	139.476	107.608	92.8367	130.811	135.154	132.367	85.2364	82.0838	74.9686	118.217
605	ENSMUSG00000003545	Fosb	103.977	27.4645	4.40065	89.7972	15.4183	1.9937	0	0.920444	0	0.853048
606	ENSMUSG00000003546	Klc4	308.644	268.174	417.856	274.001	241.113	218.267	176.725	234.675	206.572	248.912
607	ENSMUSG00000003549	Ercc1	23.595	19.858	36.5974	30.3731	41.9251	28.4618	38.0166	48.546	27.9251	33.2822
608	ENSMUSG00000003555	Cyp17a1	100.025	56.6753	50.2629	139.533	38.6863	44.0116	7.71243	43.6455	23.7216	57.5924
609	ENSMUSG00000003559	As3mt	339.236	266.546	255.685	301.715	273.288	203.871	135.923	195.912	194.043	208.43
610	ENSMUSG00000003573	Homer3	38.1967	30.6321	44.7677	41.4696	52.1837	52.5237	38.7606	44.748	48.048	35.2291
611	ENSMUSG00000003575	Crtc1	16.5623	30.0864	21.9786	19.7715	16.0637	29.9878	19.8961	19.1768	26.7265	25.8094
612	ENSMUSG00000003581	Rnf215	31.1403	34.4508	33.6315	35.0466	44.3376	21.4267	25.6808	25.4214	22.1196	25.1587
613	ENSMUSG00000003585	Sec14l2	369.843	202.917	261.333	372.597	185.239	186.345	174.816	184.333	247.543	251.737
614	ENSMUSG00000003604	Aven	58.2067	49.7683	71.6957	81.1599	55.9256	74.3959	87.1959	74.0539	69.6137	68.2662
615	ENSMUSG00000003617	Cp	3408.12	3941.25	3259.25	3594.9	4527.09	1768.51	678.839	2227.44	1345.5	2499.54
616	ENSMUSG00000003623	Crot	818.444	907.89	1337.6	764.759	952.907	1778.41	1225.47	1552.68	1632.93	1232.35
617	ENSMUSG00000003644	Rps6ka1	854.874	898.885	1094.71	894.908	889.51	1322.19	1301.35	1171.9	1267.06	1147.17
618	ENSMUSG00000003657	Calb2	0	0	0	0	0	0	0	0	0	0
619	ENSMUSG00000003660	Snrnp200	139.078	123.896	115.016	111.598	131.009	116.34	134.469	102.676	121.332	117.289
620	ENSMUSG00000003662	Ciao1	105.401	94.111	136.65	103.971	116.174	135.457	123.63	146.465	161.833	148.054
621	ENSMUSG00000003665	Has1	0	11.4123	2.5325	8.51436	13.7022	0	0	0	1.47677	1.14694
622	ENSMUSG00000003680	Taf6l	87.1122	84.8924	106.62	93.4389	72.231	144.385	136.547	109.51	143.448	90.3566
623	ENSMUSG00000003721	Insig2	122.234	258	43.164	96.6721	215.967	43.8669	26.4474	26.392	35.2533	30.9039
624	ENSMUSG00000003731	Kpna6	35.266	42.3325	50.6545	33.2651	30.5742	48.4516	57.8188	40.9081	46.4978	51.022
625	ENSMUSG00000003746	Man1a	869.703	1073.52	867.508	752.1	965.508	994.54	764.967	913.794	856.476	923.321
626	ENSMUSG00000003752	Itpkc	64.5773	68.3566	51.0932	51.8544	64.6905	47.0373	40.4919	43.3583	46.6143	45.5751
627	ENSMUSG00000003762	Coq8b	307.984	315.894	339.85	347.838	403.513	390.08	324.346	444.337	447.626	333.711
628	ENSMUSG00000003778	Brd8	663.349	870.461	782.449	670.648	858.823	915.871	993.24	808.668	939.462	798.118
629	ENSMUSG00000003779	Kif20a	480.921	777.677	627.576	510.646	772.621	1084.18	1425.93	937.161	1274.57	820.827
630	ENSMUSG00000003808	Farsa	434.206	459.214	535.134	492.054	478.112	516.959	581.166	473.521	571.769	601.214
631	ENSMUSG00000003809	Gcdh	333.744	313.872	302.675	368.099	343.775	263.241	225.1	303.292	334.292	317.024
632	ENSMUSG00000003810	Mast2	56.0676	58.4247	78.5733	50.9027	48.7176	84.6468	116.088	61.0707	121.586	81.2394
633	ENSMUSG00000003812	Dnase2a	77.8356	78.7208	75.5085	80.0731	85.7098	81.922	72.2717	76.4841	75.8862	81.1323
634	ENSMUSG00000003813	Rad23a	632.899	685.973	1009.54	628.951	716.042	1376.51	1463.3	1384.4	1283.94	1431.35
635	ENSMUSG00000003814	Calr	2833	3015.73	4591.04	3064.57	2955.23	3158.55	3065.59	3586.95	3393.45	3748.06
636	ENSMUSG00000003824	Syce2	138.183	138.397	142.319	142.815	130.258	169.126	228.712	168.983	233.089	176.671
637	ENSMUSG00000003847	Nfat5	156.696	217.271	120.479	137.615	152.596	140.72	124.026	120.594	133.393	112.336
638	ENSMUSG00000003848	Nob1	134.457	187.549	152.037	132.816	171.054	152.295	138.846	163.731	145.772	165.216
639	ENSMUSG00000003849	Nqo1	60.4032	53.2129	100.19	69.702	65.2466	102.415	125.405	107.066	128.518	115.72
640	ENSMUSG00000003863	Ppfia3	0	3.51404	46.5664	7.20708	5.35647	10.3639	9.08564	5.29445	1.59148	8.90754
641	ENSMUSG00000003865	Gys1	69.8385	34.8938	76.4343	59.3842	34.1224	55.1539	39.4024	55.4922	43.6763	51.3689
642	ENSMUSG00000003868	Ruvbl2	162.961	139.368	167.866	178.012	154.533	192.045	217.603	172.154	162.812	177.565
643	ENSMUSG00000003872	Lin7b	1.09151	0	0	0	2.41367	0	0.969867	1.7949	1.06449	0
644	ENSMUSG00000003873	Bax	250.845	207.642	242.615	286.546	242.809	231.264	264.463	238.695	229.034	213.28
645	ENSMUSG00000003882	Il7r	112.485	96.1766	72.0135	90.4656	93.7312	46.1843	27.0022	33.7567	41.7637	52.9445
646	ENSMUSG00000003923	Tfam	136.831	176.595	219.644	152.118	191.376	169.4	188.454	195.665	224.321	202.149
647	ENSMUSG00000003929	Zfp81	30.0649	29.5981	20.7445	16.2134	16.3116	23.1883	24.8954	22.5361	33.8877	22.7079
648	ENSMUSG00000003934	Efnb3	7.68768	4.73004	29.4136	7.63858	4.66047	28.0192	19.5946	24.0898	22.4906	14.9853
649	ENSMUSG00000003948	Mmd	618.21	477.474	462.78	634.592	462.137	326.687	235.289	432.421	366.218	343.516
650	ENSMUSG00000003949	Hlf	100.523	67.8356	112.208	86.6278	69.3792	149.649	113.576	140.26	161.758	108.746
651	ENSMUSG00000003955	Fam162a	418.027	262.084	513.825	509.963	339.263	489.286	366.573	572.166	324.033	497.136
652	ENSMUSG00000003970	Rpl8	7938.12	7548.04	8307.14	9097.49	8955.61	8770.17	8550.97	8874.24	8412.45	8267.51
653	ENSMUSG00000003974	Grm3	0	0	0	0	0	0	0	0	0	0
654	ENSMUSG00000003992	Ssbp2	90.9868	84.1102	115.189	97.8397	111.113	134.22	163.401	120.398	144.203	114.883
655	ENSMUSG00000004018	Fancl	69.5942	72.4538	96.893	92.019	98.9973	113.12	158.83	109.39	147.362	118.402
656	ENSMUSG00000004031	Brinp2	0.909368	1.16098	1.87304	0.791074	2.33103	0	0	0	0	1.53777
657	ENSMUSG00000004032	Gstm5	445.89	456.677	673.17	527.365	597.839	708.749	656.29	666.069	625.835	649.771
658	ENSMUSG00000004035	Gstm7	224.373	164.416	266.709	243.617	187.65	239.541	178.574	293.586	265.667	315.123
659	ENSMUSG00000004038	Gstm3	23.4482	20.5536	174.743	27.8776	17.5977	48.7724	61.1916	66.3618	127.796	73.285
660	ENSMUSG00000004040	Stat3	252.641	335.389	181.693	239.845	315.606	180.777	133.865	162.2	154.581	166.341
661	ENSMUSG00000004043	Stat5a	174.743	178.996	253.456	182.575	179.571	281.144	281.808	194.123	207.279	199.832
662	ENSMUSG00000004044	Cavin1	459.958	367.01	513.428	474.903	350.214	370.166	251.317	473.061	339.641	376.821
663	ENSMUSG00000004054	Map3k11	69.349	98.2751	104.196	90.4246	82.9231	100.707	132.831	94.6712	105.178	93.8843
664	ENSMUSG00000004056	Akt2	261.286	270.213	285.968	259.594	263.343	281.007	277.281	261.273	273.719	278.792
665	ENSMUSG00000004069	Dnaja3	517.361	520.636	424.972	539.196	544.879	383.607	329.305	379.083	337.017	489.672
666	ENSMUSG00000004070	Hmox2	533.749	553.025	403.428	615.485	652.366	388.706	284.15	412.089	351.68	311.138
667	ENSMUSG00000004071	Cdip1	928.339	1413.22	731.169	892.325	1389.51	450.721	320.453	504.015	446.054	595.873
668	ENSMUSG00000004085	Map3k20	70.0974	82.1096	88.3779	59.8072	93.8565	79.4641	97.8866	88.6314	97.6443	117.105
669	ENSMUSG00000004096	Cwc15	314.777	347.177	313.498	357.324	418.432	316.769	346.141	412.502	380.705	329.74
670	ENSMUSG00000004098	Col5a3	95.2619	54.952	45.722	78.7908	43.6061	14.9675	7.98689	30.5661	26.1934	39.5724
671	ENSMUSG00000004099	Dnmt1	1705.41	1915.91	1797.6	1447.72	1496.73	2274.1	3155.59	2034.03	2821.54	2179.48
672	ENSMUSG00000004100	Ppan	235.012	269.201	242.277	238.665	293.63	255.997	329.69	280.272	264.233	278.387
673	ENSMUSG00000004105	Angptl2	148.916	129.116	167.842	160.338	109.169	118.695	46.3953	134.617	81.2773	138.35
674	ENSMUSG00000004110	Cacna1e	8.62345	12.7583	3.1418	8.967	7.3077	2.67912	2.29624	2.83372	3.03966	4.69905
675	ENSMUSG00000004113	Cacna1b	103.533	361.194	6.89697	168.333	353.589	7.29672	7.45199	3.89335	2.56524	1.66331
676	ENSMUSG00000004127	Trmt10a	76.4115	82.4813	90.7599	74.4394	79.4148	89.3069	165.667	73.5779	62.0319	97.9226
677	ENSMUSG00000004151	Etv1	12.9881	9.64853	13.5954	8.05789	1.72928	6.93667	4.18278	8.32576	7.42877	7.01053
678	ENSMUSG00000004187	Kifc2	19.4483	28.3301	14.3909	25.1364	22.5494	17.0682	19.1738	22.2029	5.08196	32.407
679	ENSMUSG00000004207	Psap	7248.21	5983.49	6222.13	7301.07	6552.22	6767.19	5319.43	6785.77	5686.13	5354.02
680	ENSMUSG00000004221	Ikbkg	0.204325	165.228	289.589	135.694	143.037	416.771	304.974	327.945	269.678	387.449
681	ENSMUSG00000004231	Pax2	0	0	0	0	0	0	0	0	0	0
682	ENSMUSG00000004233	Wars2	29.4207	34.4215	38.1159	33.4319	39.072	28.354	27.9551	40.8212	38.3816	39.6337
683	ENSMUSG00000004263	Atn1	58.4006	44.7179	61.3548	53.0988	46.4503	44.2169	35.1781	45.3361	44.0845	41.4531
684	ENSMUSG00000004264	Phb2	899.187	794.709	897.434	990.046	887.145	849.978	787.94	892.297	885.276	919.87
685	ENSMUSG00000004266	Ptpn6	97.9319	82.246	83.199	98.2151	83.1793	90.6536	63.4975	94.3259	81.3937	75.932
686	ENSMUSG00000004267	Eno2	5.75041	2.68518	2.69678	5.28069	5.55148	2.18476	0.276925	3.24575	1.97523	1.06091
687	ENSMUSG00000004268	Emg1	609.302	501.955	661.16	628.275	623.396	719.775	756.71	726.685	684.484	677.315
688	ENSMUSG00000004270	Lpcat3	357.572	263.553	421.352	363.193	293.861	271.431	230.67	273.737	255.62	340.27
689	ENSMUSG00000004285	Atp6v1f	444.182	419.855	436.316	534.701	436.919	395.168	363.221	447.892	346.998	365.443
690	ENSMUSG00000004296	Il12b	1.12547	0	0.941871	0	0	0	0	0	0	0
691	ENSMUSG00000004317	Clcn5	0	105.683	161.43	75.7805	79.9621	132.144	168.656	106.274	144.382	137.656
692	ENSMUSG00000004319	Clcn3	870.219	1169.17	1017.89	840.275	974.563	1203.89	1521.5	1143.61	1260.38	1199.91
693	ENSMUSG00000004328	Hif3a	255.372	253.491	397.709	216.746	231.353	506.016	534.321	449.52	497.979	429.065
694	ENSMUSG00000004341	Gpx6	0	0	0	0	0.733396	0	0	0	0	0
695	ENSMUSG00000004344	Gpx5	0	0	0	0	0	0	0	0	0	0
696	ENSMUSG00000004347	Pde1c	21.6194	12.4149	11.1329	14.4715	16.3684	20.7062	15.8036	17.0432	18.7827	15.1766
697	ENSMUSG00000004356	Utp20	29.1268	25.7852	39.8991	39.1602	51.4142	30.0529	57.5678	41.8978	44.0914	43.5027
698	ENSMUSG00000004359	Spic	132.197	120.345	126.981	137.29	155.243	152.876	95.4291	169.839	102.714	138.324
699	ENSMUSG00000004360	9330159F19Rik	0	0	2.75917	1.9843	0	2.15227	1.74994	2.00762	0	1.09609
700	ENSMUSG00000004364	Cul3	229.151	326.222	208.288	219.826	245.329	216.4	265.107	235.418	257.518	204.104
701	ENSMUSG00000004366	Sst	0	0	40.4437	0	0	0	0	14.2754	3.21294	0
702	ENSMUSG00000004371	Il11	2.19409	1.28398	0.914805	0	3.9404	0.966181	2.128	0.912493	1.1837	1.3084
703	ENSMUSG00000004383	Large1	115.229	100.289	148.818	104.992	121.803	129.739	66.9879	158.711	109.992	143.732
704	ENSMUSG00000004393	Ddx56	123.347	124.216	114.724	126.107	142.835	100.659	106.668	112.332	113.893	125.776
705	ENSMUSG00000004394	Tmed4	305.821	227.788	326.573	308.587	257.315	236.147	171.994	252.38	204.803	236.848
706	ENSMUSG00000004415	Col26a1	0.538104	1.62636	3.60213	7.0756	5.33361	3.62741	6.42409	4.77872	10.6429	0.753609
707	ENSMUSG00000004446	Bid	44.5768	48.9203	46.6513	46.044	51.4219	42.833	34.1669	40.705	45.2938	46.7504
708	ENSMUSG00000004451	Ralb	410.57	348.831	488.082	430.464	371.25	470.61	360.36	460.745	414.272	424.583
709	ENSMUSG00000004455	Ppp1cc	741.47	838.451	802.314	732.254	826.757	925.407	999.45	842.191	854.575	815.166
710	ENSMUSG00000004460	Dnajb11	684.38	727.776	901.643	709.55	755.617	677.22	746.349	642.669	703.954	833.5
711	ENSMUSG00000004462	Tbccd1	214.322	208.527	223.159	164.751	202.168	283.858	375.394	300.078	294.47	350.946
712	ENSMUSG00000004473	Clec11a	7.68768	8.27757	10.1109	21.0061	6.9907	10.628	4.89864	7.13772	5.3549	9.99018
713	ENSMUSG00000004500	Zfp324	51.6351	58.8787	89.2891	39.5585	37.2263	78.8511	66.534	57.5427	80.3509	88.477
714	ENSMUSG00000004508	Gab2	158.311	257.323	143.812	159.791	222.866	180.513	130.658	137.035	124.545	126.965
715	ENSMUSG00000004530	Coro1c	177.827	172.701	183.742	195.618	177.683	158.235	155.265	158.309	144.984	169.026
716	ENSMUSG00000004535	Tax1bp1	504.831	620.944	535.106	455.273	584.026	548.249	498.071	564.549	466.846	574.397
717	ENSMUSG00000004540	Psg17	0	0	0	0	0	0	0	0	1.07098	0
718	ENSMUSG00000004542	Psg19	1.04393	0	0	0	0	0	0.922905	0	0	0
719	ENSMUSG00000004552	Ctse	459.899	591.272	316.974	474.218	664.813	309.63	210.078	286.939	336.296	420.719
720	ENSMUSG00000004558	Ndrg2	615.971	474.441	367.163	595.863	494.809	167.401	87.1169	267.15	181.728	300.346
721	ENSMUSG00000004561	Mettl17	42.5648	28.5847	53.393	44.1317	41.1051	33.3293	40.5031	46.8426	60.9204	44.6115
722	ENSMUSG00000004562	Arhgef40	81.9006	64.0265	48.2085	64.7228	70.0249	62.48	66.9729	74.1539	75.1774	40.9266
723	ENSMUSG00000004565	Pnpla6	21.9486	34.0048	42.0178	34.3459	29.8434	31.6429	40.1997	36.4842	27.5169	26.2164
724	ENSMUSG00000004567	Mcoln1	72.7415	59.7175	61.8951	73.6227	67.8033	61.1337	48.0485	56.1701	48.5268	71.8805
725	ENSMUSG00000004568	Arhgef18	126.445	177.681	167.347	131.655	174.667	148.65	177.302	144.722	167.214	158.5
726	ENSMUSG00000004591	Pkn2	464.624	679.412	706.178	477.679	554.439	866.434	960.649	779.613	727.198	897.888
727	ENSMUSG00000004609	Cd33	157.718	256.949	121.462	117.124	172.317	134.415	54.5316	124.459	96.387	119.575
728	ENSMUSG00000004610	Etfb	1035.21	842.743	1091.06	1181.78	999.73	965.852	625.059	1073.76	849.372	1108.51
729	ENSMUSG00000004612	Nkg7	50.5907	34.928	42.5285	44.9688	49.7024	51.5444	37.0738	36.8867	31.6967	34.9999
730	ENSMUSG00000004626	Stxbp2	294.607	263.663	244.165	305.561	247.493	223.357	173.156	203.794	188.512	232.823
731	ENSMUSG00000004630	Pcp2	0	0.412088	0	0	0	0.966181	0.979729	0.371477	0.476537	0
732	ENSMUSG00000004631	Sgce	388.549	320.254	277.088	390.374	340.196	345.149	234.83	383.454	324.989	277.433
733	ENSMUSG00000004633	Chn2	51.9253	35.5843	45.8245	57.7366	45.8438	35.7128	28.3621	26.2595	28.7525	35.002
734	ENSMUSG00000004637	Wwox	60.7446	78.9088	68.8242	57.2773	51.9641	46.084	39.1212	35.1242	36.3692	52.4548
735	ENSMUSG00000004642	Slbp	515.937	748.518	761.72	605.719	781.743	976.002	1209.64	1007.08	1193	951.95
736	ENSMUSG00000004651	Tyr	0.409928	1.35354	0	1.43535	0	0.400583	1.86922	1.35915	0.422275	0.997368
737	ENSMUSG00000004654	Ghrhr	1.09824	0	0	1.13852	1.39008	0	0	0	1.27932	0
738	ENSMUSG00000004655	Aqp1	2535.84	3456.48	2330.11	2462.49	3463.89	2481.15	2101.52	2244.81	2954.84	2647.4
739	ENSMUSG00000004661	Arid3b	88.3558	76.4864	104.263	82.4923	106.383	122.686	139.297	145.51	114.463	130.6
740	ENSMUSG00000004665	Cnn2	779.059	591.68	646.994	871.727	648.168	609.021	456.393	642.832	506.2	499.978
741	ENSMUSG00000004667	Polr2e	301.177	285.297	405.05	376.049	332.55	418.02	408.541	370.43	466.351	381.017
742	ENSMUSG00000004668	Abca13	35.2574	22.2557	30.296	24.7538	18.9572	35.7823	18.6653	25.7876	26.2752	27.9118
743	ENSMUSG00000004677	Myo9b	1082.18	983.699	829.747	746.21	835.745	841.909	937.104	758.458	907.629	920.661
744	ENSMUSG00000004698	Hdac9	52.6147	40.7083	44.509	62.9738	31.3957	63.1278	61.4812	56.6367	51.722	42.2648
745	ENSMUSG00000004707	Ly9	77.4711	74.9165	69.2661	68.3447	91.178	80.5911	66.9946	67.3472	58.6241	56.2768
746	ENSMUSG00000004709	Cd244a	10.1366	17.4742	8.44288	5.09099	20.3538	9.36409	4.05392	5.2871	10.1464	2.75238
747	ENSMUSG00000004730	Adgre1	182.325	131.473	176.423	182.486	135.17	273.327	182.573	237.547	217.876	180.535
748	ENSMUSG00000004748	Mtfp1	50.9533	38.8942	74.0592	61.798	45.2157	73.2521	71.6946	75.8573	90.6483	95.0401
749	ENSMUSG00000004768	Rab23	81.3286	56.8523	41.7051	80.6478	62.4236	46.658	69.2089	46.2588	59.4408	51.084
750	ENSMUSG00000004771	Rab11a	531.78	420.58	554.726	508.562	526.903	436.077	484.724	491.104	474.027	388.31
751	ENSMUSG00000004788	Eif2b2	111.94	144.814	100.39	168.198	156.92	103.589	138.108	95.6413	130.774	116.9
752	ENSMUSG00000004789	Dlst	419.107	450.298	433.809	409.752	437.763	410.285	412.322	370.348	416.06	475.709
753	ENSMUSG00000004791	Pgf	0.958071	6.19047	4.01227	6.67283	4.06951	4.02148	1.14771	6.23615	3.73738	4.3606
754	ENSMUSG00000004798	Ulk2	215.125	202.743	227.955	177.777	166.612	248.495	157.736	235.545	277.384	246.424
755	ENSMUSG00000004814	Ccl24	54.1649	82.7017	82.7252	70.4903	87.8757	60.7804	63.864	83.5861	37.7609	57.0431
756	ENSMUSG00000004815	Dgkq	151.57	166.35	128.322	118.424	95.5304	79.5254	146.154	61.9096	102.139	70.1344
757	ENSMUSG00000004821	Tmed11	0	0	0.919175	0.954822	0	0	0	0.892215	0	0
758	ENSMUSG00000004837	Grap	55.3778	81.3821	45.0524	41.4232	41.5305	48.3736	30.8364	35.0419	35.3543	28.763
759	ENSMUSG00000004842	Pou1f1	1.22848	0	0	0.967474	0	3.26902	0	1.34395	0	0
760	ENSMUSG00000004843	Chmp2b	374.974	325.414	419.887	410.69	357.706	312.06	209.686	293.375	248.666	263.902
761	ENSMUSG00000004846	Plod3	374.021	248.494	389.071	431.08	315.725	338.611	235.607	311.104	236.361	234.21
762	ENSMUSG00000004849	Ap1s1	249.872	196.271	348.164	263.718	248.256	272.126	255.677	237.116	298.34	306.396
763	ENSMUSG00000004864	Mapk13	179.204	127.424	181.797	214.016	143.788	105.934	55.5263	139.56	79.6717	91.1162
764	ENSMUSG00000004865	Srpk1	101.503	128.689	143.6	107.629	110.829	145.324	205	96.9349	195.439	231.63
765	ENSMUSG00000004872	Pax3	0	0	0	1.01839	2.40854	1.0308	0.979729	0.892215	1.07098	0
766	ENSMUSG00000004880	Lbr	257.428	323.774	325.017	245.223	294.865	488.505	604.598	472.149	534.183	443.305
767	ENSMUSG00000004885	Crabp2	0	1.52242	1.18022	0	1.90899	0	0	0	0	0
768	ENSMUSG00000004891	Nes	314.816	210.279	193.825	234.886	184.089	168.057	163.83	181.293	155.062	147.236
769	ENSMUSG00000004892	Bcan	0	0	0	0	0	0	0	0	0.302563	0.236446
770	ENSMUSG00000004894	Hapln2	0	0	0	0	0	0	0	0	0	0
771	ENSMUSG00000004895	Prcc	384.384	506.114	527.607	427.76	530.128	599.998	621.148	574.587	534.419	515.327
772	ENSMUSG00000004896	Rrnad1	81.557	57.4659	83.6969	88.5499	66.9172	122.353	123.718	98.255	93.6311	86.2811
773	ENSMUSG00000004897	Hdgf	820.873	764.302	938.131	888.262	817.35	1074.07	1296.49	1064.13	1133.48	1106.55
774	ENSMUSG00000004902	Slc25a18	6.58944	3.54753	4.59588	5.72893	12.8163	6.76326	8.81756	4.46108	5.3549	3.33006
775	ENSMUSG00000004929	Thop1	77.3147	76.8052	82.1487	83.945	77.2818	81.0968	83.5636	68.4751	78.2741	74.2481
776	ENSMUSG00000004931	Apba3	77.7548	82.3726	76.5041	80.0659	89.9932	71.675	72.7244	89.2789	76.1567	68.86
777	ENSMUSG00000004933	Matk	33.1993	37.8415	13.2439	26.3625	23.5822	11.9969	27.8774	28.5267	19.6567	18.3828
778	ENSMUSG00000004934	Pias4	81.8702	77.8446	111.067	86.9507	83.6493	119.969	120.104	112.091	101.313	94.9683
779	ENSMUSG00000004936	Map2k1	175.045	116.932	151.944	176.747	124.463	138.235	110.18	141.332	113.354	125.641
780	ENSMUSG00000004937	Sgta	214.308	201.225	212.643	218.543	200.718	191.302	181.371	194.701	187.967	207.354
781	ENSMUSG00000004939	Nmrk2	0	2.11491	0	3.61911	0	1.9531	0	2.43941	0	1.67192
782	ENSMUSG00000004945	Tmem242	268.363	232.766	318.098	282.075	278.904	253.989	251.08	314.776	303.676	305.824
783	ENSMUSG00000004947	Dtx2	99.4158	139.988	116.013	124.984	136.864	134.16	91.8524	88.0757	102.344	79.5677
784	ENSMUSG00000004948	Zp3	0	0	0	0	0	0	0	0.663846	0.793608	0
785	ENSMUSG00000004951	Hspb1	72.7322	104.815	47.7535	76.828	106.315	24.6066	13.8477	38.1658	37.0956	20.3538
786	ENSMUSG00000004952	Rasa4	116.2	71.0963	64.7542	92.8398	92.995	53.9517	36.7429	65.8503	79.6826	44.3445
787	ENSMUSG00000004961	Syt5	0	0.200526	1.7392	0.667462	1.00545	1.31789	0.49594	1.99827	0.541288	3.69422
788	ENSMUSG00000004980	Hnrnpa2b1	7845.46	7677.51	8590.54	8075.86	7958.32	9713.37	11985.7	9979.66	10956.9	9271.29
789	ENSMUSG00000004988	Fxyd4	0	0	0.37112	0.61538	0.471986	0	0	0	1.17555	0
790	ENSMUSG00000004994	Ccdc130	40.0381	43.5584	19.7624	34.285	39.0846	37.7186	23.5882	46.2774	29.7574	22.349
791	ENSMUSG00000004996	Mri1	111.106	144.333	106.613	111.942	142.412	102.222	70.2414	89.1712	88.6019	96.8429
792	ENSMUSG00000005034	Prkacb	422.205	455.622	396.68	431.045	443.907	442.21	416.336	385.105	410.203	399.547
793	ENSMUSG00000005043	Sgsh	45.4028	43.6757	57.0461	32.9292	41.5018	46.2404	41.7996	46.8702	52.326	48.8123
794	ENSMUSG00000005045	Chd5	3.29472	6.97596	18.973	5.62925	0	2.84959	8.67044	13.1494	7.89791	4.16258
795	ENSMUSG00000005054	Cstb	401.956	391.411	445.8	444.947	453.231	378.743	270.405	400.605	281.668	324.681
796	ENSMUSG00000005057	Sh2b2	117.136	50.0467	74.5003	89.031	90.5111	49.314	103.603	46.7357	88.3423	104.593
797	ENSMUSG00000005069	Pex5	703.846	594.136	698.296	705.947	582.444	599.628	532.164	672.054	570.893	675.98
798	ENSMUSG00000005078	Jkamp	62.2819	50.8271	71.2828	62.9838	62.2582	53.4935	48.1295	65.8509	57.5855	55.4447
799	ENSMUSG00000005087	Cd44	388.942	351.1	289.68	332.617	318.86	388.284	343.548	350.865	319.261	285.261
800	ENSMUSG00000005089	Slc1a2	2.2656	2.19459	2.27705	2.08543	1.70821	4.33384	0.908747	3.15768	1.98617	2.10876
801	ENSMUSG00000005102	Eif2ak4	437.348	573.288	307.95	360.762	500.855	352.705	296.07	290.807	314.321	319.667
802	ENSMUSG00000005103	Wdr1	270.512	233.067	250.839	265.815	213.73	270.771	258.6	268.451	232.719	222.232
803	ENSMUSG00000005107	Slc2a9	190.43	141.529	214.701	177.565	121.588	195.997	143.515	159.416	191.141	188.986
804	ENSMUSG00000005124	Ccn4	3.38286	2.3715	4.28066	2.53687	1.63141	5.52787	5.58189	6.70303	8.8969	3.78935
805	ENSMUSG00000005125	Ndrg1	569.373	214.153	792.672	565.219	228.689	590.974	280.968	655.658	373.419	470.468
806	ENSMUSG00000005131	4930550C14Rik	3.64027	2.61264	5.38216	2.10692	3.19493	1.06711	5.36852	1.01788	3.5497	3.67665
807	ENSMUSG00000005142	Man2b1	1213.74	1068.74	1088.59	1205.42	982.559	1048.72	682.954	1002.97	906.929	1014.12
808	ENSMUSG00000005148	Klf5	71.8152	92.5767	263.771	90.8697	79.4272	88.1038	49.9359	108.1	66.0881	72.8542
809	ENSMUSG00000005150	Wdr83	93.7248	102.737	114.259	109.551	100.099	91.7535	99.3098	119.271	113.845	106.864
810	ENSMUSG00000005161	Prdx2	4251.44	4557.12	7273.92	5201.43	6232.78	10985.2	12963.7	12114.7	10363.3	9542.29
811	ENSMUSG00000005198	Polr2a	774.678	952.439	768.977	659.853	754.538	895.702	1167.75	781.147	1064.83	826.663
812	ENSMUSG00000005202	Shbg	9.41233	10.9228	33.4258	10.757	16.9651	98.2296	115.602	92.8899	123.592	90.8098
813	ENSMUSG00000005204	Senp3	166.896	141.005	152.567	147.679	168.13	144.349	167.574	118.56	116.454	135.752
814	ENSMUSG00000005220	Corin	3.29472	7.15736	3.41726	7.10557	3.49535	2.39347	1.21286	3.32044	6.48233	0.839812
815	ENSMUSG00000005225	Plekha8	100.96	108.489	99.0291	56.6652	87.9349	90.1439	104.688	81.0901	112.255	98.0322
816	ENSMUSG00000005232	G6pc2	0	0	0	0	0	0	0	0	0	0
817	ENSMUSG00000005233	Spc25	289.989	330.928	401.438	312.355	385.782	531.745	672.595	588.734	674.882	497.872
818	ENSMUSG00000005237	Dnah2	5.45533	8.95813	7.63987	5.80171	9.14082	6.84723	7.37162	3.51048	1.39648	2.47075
819	ENSMUSG00000005251	Ripk4	110.922	66.2205	91.9175	116.488	100.2	80.193	73.4797	80.2994	72.8267	93.2417
820	ENSMUSG00000005262	Ufd1	145.442	175.11	150.005	157.073	170.714	178.931	166.114	154.346	155.308	167.019
821	ENSMUSG00000005267	Zfp287	14.304	15.8868	12.236	7.47376	12.451	12.5377	10.7107	9.02665	19.118	10.0135
822	ENSMUSG00000005268	Prlr	186.181	152.092	166.321	173.315	113.945	0.743435	2.73476	1.69845	1.22585	21.7794
823	ENSMUSG00000005299	Letm1	175.509	134.561	183.221	172.949	130.473	119.87	153.624	119.29	163.859	178.466
824	ENSMUSG00000005312	Ubqln1	1161.97	979.382	1057.31	1057.5	938.14	965.214	975.334	941.618	980.684	1050.87
825	ENSMUSG00000005320	Fgfr4	29.3598	18.8075	19.962	25.6633	18.6824	27.1225	26.6121	25.4813	28.7313	28.8817
826	ENSMUSG00000005338	Cadm3	25.6573	28.3802	20.6738	12.4127	17.2497	48.7781	66.8763	46.5989	50.541	52.7421
827	ENSMUSG00000005339	Fcer1a	0	1.05744	1.04159	1.08073	0	1.09517	0	1.00962	3.8307	0.943346
828	ENSMUSG00000005354	Txn2	539.466	503.363	563.184	569.214	578.576	524.284	478.817	522.087	477.771	595.782
829	ENSMUSG00000005355	Casp14	0	0	0	0	0	0	0	0	0	0
830	ENSMUSG00000005357	Slc1a6	2.78844	0.736658	2.31095	4.76831	0	3.61372	3.04951	2.23234	0.666924	2.0948
831	ENSMUSG00000005360	Slc1a3	4.63708	3.29009	3.5315	5.93951	3.18135	2.40816	2.4293	9.49303	3.77509	4.30919
832	ENSMUSG00000005362	Crbn	215.402	336.355	236.206	223.33	350.143	266.881	240.417	257.673	269.569	255.285
833	ENSMUSG00000005364	Il5ra	4.25588	8.16293	1.26222	8.60066	8.24182	4.83341	3.56061	6.45638	3.2998	3.20616
834	ENSMUSG00000005370	Msh6	46.5028	49.547	46.1662	43.4173	44.8105	57.3125	76.9337	52.3043	73.6147	55.405
835	ENSMUSG00000005371	Fbxo11	279.561	309.112	273.056	241.678	293.725	256.724	257.223	267.766	288.492	235.236
836	ENSMUSG00000005373	Mlxipl	348.588	223.327	178.755	256.204	200.075	263.533	214.386	302.516	261.822	203.591
837	ENSMUSG00000005374	Tbl2	47.3523	33.1507	52.9901	26.6275	27.3102	42.8553	42.5277	34.8685	41.8713	47.3612
838	ENSMUSG00000005378	Bud23	171.539	139.833	144.001	168.623	194.214	143.907	147.125	116.732	131.639	161.418
839	ENSMUSG00000005397	Nid1	2029.93	1542.11	1278.75	1756.68	1274.98	1302.29	1179.63	1320.05	1326.23	1287.18
840	ENSMUSG00000005410	Mcm5	1614.52	1604.15	1623.43	1570.1	1582.3	2069.13	3071.22	1774.31	2540.78	2173.71
841	ENSMUSG00000005413	Hmox1	1329.27	1683.44	1804.4	1495.36	1910.89	1988.67	1797.51	1844.18	1550.05	1482.9
842	ENSMUSG00000005417	Mprip	1397.05	1165.16	1038.22	1352.43	1159.98	1032.79	1237.23	996.473	1149.22	1075.84
843	ENSMUSG00000005442	Cic	118.748	97.1166	88.1585	98.6481	114.571	115.585	105.764	127.005	119.155	98.6166
844	ENSMUSG00000005447	Pafah1b3	161.128	132.699	180.979	185.819	158.636	167.212	122.108	161.57	107.885	107.827
845	ENSMUSG00000005465	Il27ra	37.3402	33.1103	24.8177	44.8767	32.6233	20.2898	13.7162	32.1197	27.5628	19.1478
846	ENSMUSG00000005469	Prkaca	428.629	268.18	486.992	392.925	276.471	484.168	479.877	447.729	561.873	496.351
847	ENSMUSG00000005470	Asf1b	158.533	181.679	200.858	154.288	212.43	299.997	384.412	312.797	339.501	275.764
848	ENSMUSG00000005474	Myl10	0	0	0	1.24703	0	1.26912	0	2.32992	0	0
849	ENSMUSG00000005481	Ddx39	853.901	778.898	944.872	936.233	965.258	1154.93	1353.93	1059.3	1136.32	1180.71
850	ENSMUSG00000005483	Dnajb1	811.751	584.385	598.527	746.932	597.764	775.42	982.949	779.629	902.571	714.671
851	ENSMUSG00000005493	Msh4	3.33081	8.61165	13.1777	16.7266	8.97576	8.58069	13.259	7.13544	3.28274	10.7736
852	ENSMUSG00000005501	Usp40	107.614	101.499	140.162	74.9349	82.3145	134.836	136.866	127.046	129.593	124.536
853	ENSMUSG00000005503	Evx1	0	0	0	0	0	0	0	0	0	0
854	ENSMUSG00000005505	Kbtbd4	21.7328	17.1382	20.699	14.7609	19.7914	20.9126	32.3562	24.267	19.9859	21.0235
855	ENSMUSG00000005506	Celf1	622.283	606.174	692.148	551.609	616.14	778.069	1035.31	729.044	829.161	731.827
856	ENSMUSG00000005510	Ndufs3	274.509	237.542	339.631	304.157	301.058	292.027	223.677	334.967	260.833	332.253
857	ENSMUSG00000005514	Por	1219.22	1961.91	629.135	1205.99	2034.44	378.256	188.692	432.625	245.076	413.419
858	ENSMUSG00000005533	Igf1r	89.1196	92.6659	70.377	72.9832	73.4981	74.1491	88.8514	65.3186	76.9954	58.2309
859	ENSMUSG00000005534	Insr	288.709	256.872	244.83	225.32	200.497	239.861	188.595	231.237	224.859	195.73
860	ENSMUSG00000005540	Fcer2a	0.876447	0.944732	0.362723	1.09787	0.920292	1.55776	0	1.07717	0	0.668232
861	ENSMUSG00000005547	Cyp2a5	71.717	76.2249	152.143	81.1186	70.5704	67.7542	22.6115	95.2991	24.0614	55.1847
862	ENSMUSG00000005553	Atp4a	72.3566	41.3434	29.8182	41.0802	30.2403	35.3996	23.9952	30.0882	24.9248	65.0251
863	ENSMUSG00000005566	Trim28	444.356	387.148	464.68	547.219	434.734	488.804	557.3	567.664	588.317	482.834
864	ENSMUSG00000005575	Ube2m	458.646	441.922	436.679	521.821	495.199	451.695	525.524	469.138	453.849	475.381
865	ENSMUSG00000005580	Adcy9	68.9618	60.8198	60.0113	60.3302	30.4982	53.376	53.7783	40.5275	41.5364	56.7777
866	ENSMUSG00000005583	Mef2c	78.4326	80.4878	46.0501	72.4018	65.4752	37.6919	54.4986	37.9312	47.5714	49.5822
867	ENSMUSG00000005609	Ctr9	92.6259	81.4036	89.9524	76.8905	70.0164	91.9722	100.154	87.6681	92.1136	90.2755
868	ENSMUSG00000005610	Eif4g2	1009.78	1142.35	1088.18	975.107	1170.76	1142.67	1339.64	1215.15	1146.37	1177.72
869	ENSMUSG00000005611	Mrvi1	102.371	60.7785	47.1567	59.7366	44.5704	40.4401	52.0682	40.0532	38.5208	35.3789
870	ENSMUSG00000005615	Pcyt1a	296.167	275.238	389.582	285.001	246.775	398.922	383.266	348.245	435.163	459.21
871	ENSMUSG00000005621	Zfp592	46.7707	63.6981	54.932	43.6078	46.4888	61.1503	59.7514	59.2121	47.6973	46.0611
872	ENSMUSG00000005625	Psmd4	887.775	882.78	968.94	994.461	1109.9	1011.95	1107.2	978.008	1045.97	1081.69
873	ENSMUSG00000005628	Tmod4	4.3688	2.72542	4.83063	5.91301	4.52507	1.83535	5.01317	0.568083	0	1.47191
874	ENSMUSG00000005640	Insrr	0	0	1.49908	0	0	0	0	0	0.823385	0
875	ENSMUSG00000005649	Cabp5	0	0	0	0	0	0.651419	0	0	0	0
876	ENSMUSG00000005656	Snx6	100.203	138.042	120.425	89.878	110.583	86.2006	80.237	98.92	101.528	96.272
877	ENSMUSG00000005667	Mthfd2	85.3533	90.3854	153.321	100.774	99.4276	203.484	271.117	192.054	229.344	167.406
878	ENSMUSG00000005672	Kit	262.788	256.268	149.734	238.106	291.426	187.689	231.145	197.117	217.835	152.018
879	ENSMUSG00000005674	Tomm40l	117.045	96.2241	188.446	106.992	127.52	153.93	143.219	187.289	182.016	157.094
880	ENSMUSG00000005677	Nr1i3	354.476	250.246	83.1602	398.954	251.103	46.0124	19.0873	54.5403	41.0882	38.5785
881	ENSMUSG00000005681	Apoa2	15722.8	14101.1	16471.1	17786.7	17613.9	15414.2	9913.6	18917.2	14513.1	16737.4
882	ENSMUSG00000005682	Pan2	438.053	503.042	437.752	466.915	477.473	507.879	552.314	483.939	488.878	474.072
883	ENSMUSG00000005683	Cs	1636.15	1463.72	2079.51	1602.85	1524.08	1848.78	2367.87	1604.32	2040.72	1905.49
884	ENSMUSG00000005686	Ampd3	156.009	219.881	205.313	162.169	197.463	289.475	333.066	223.998	304.196	251.7
885	ENSMUSG00000005687	Bcas2	631.282	710.184	807.606	726.325	796.761	999.709	1172.55	945.172	905.862	906.938
886	ENSMUSG00000005696	Sh2d1a	0	0	0.627269	1.90964	0	0	0	0	0	0.227947
887	ENSMUSG00000005698	Ctcf	188.326	227.96	189.844	175.743	209.433	271.402	363.288	238.945	285.897	293.439
888	ENSMUSG00000005699	Pard6a	24.3521	30.6092	59.9751	45.3561	23.5958	42.6882	39.3154	59.7322	34.4342	41.5427
889	ENSMUSG00000005705	Agrp	1.12799	2.42887	2.75753	0	0	0.992064	0	0.915854	0	0
890	ENSMUSG00000005716	Pvalb	0	0	0	0	0	0	0	0	0	0
891	ENSMUSG00000005718	Tfap4	26.8522	30.7596	33.8426	27.1105	25.3099	34.7892	36.353	38.0438	40.1303	31.6713
892	ENSMUSG00000005732	Ranbp1	251.279	252.636	323.877	316.764	303.8	314.443	437.975	332.934	360.652	372.783
893	ENSMUSG00000005763	Cd247	11.7295	15.2924	18.2579	7.13976	4.96077	13.3375	5.26957	9.79304	12.7231	9.03798
894	ENSMUSG00000005774	Rfx5	19.8095	21.2838	16.6117	18.0861	19.9128	23.8079	18.7841	11.299	18.014	16.6613
895	ENSMUSG00000005779	Psmb4	714.994	665.913	691.348	776.355	852.005	670.75	655.192	708.004	660.43	736.808
896	ENSMUSG00000005800	Mmp8	1201.47	921.175	735.34	1144.83	914.617	636.713	219.459	761.952	423.037	556.12
897	ENSMUSG00000005802	Slc30a4	57.611	65.1466	64.4251	50.8743	76.2374	42.4457	39.3756	47.9282	40.2503	53.8273
898	ENSMUSG00000005803	Sqor	83.5492	86.0865	64.494	78.1516	99.4567	41.5801	34.6281	69.1422	33.4269	44.041
899	ENSMUSG00000005804	Bloc1s6	66.9674	70.8233	61.4673	72.6451	60.0349	57.9728	62.7914	48.879	79.1724	60.4357
900	ENSMUSG00000005813	Metap1	92.7498	90.4605	109.289	94.6305	102.936	105.849	106.346	109.308	107.469	123.867
901	ENSMUSG00000005823	Gpr108	207.405	182.446	190.917	207.87	165.374	214.285	182.526	187.534	231	143.578
902	ENSMUSG00000005824	Tnfsf14	39.5366	44.9354	25.7369	45.8315	39.614	39.6134	31.3513	48.1796	36.4133	34.1331
903	ENSMUSG00000005836	Gata6	39.0768	32.2995	57.2352	36.0936	24.581	31.0312	25.503	27.8297	28.0868	26.4912
904	ENSMUSG00000005846	Rsl1d1	310.881	308.459	271.77	306.861	331.119	291.808	325.731	294.905	292.027	303.576
905	ENSMUSG00000005864	Cnga2	0	0	0.491515	0	0	0	0	0	0	0.44509
906	ENSMUSG00000005871	Apc	84.088	90.3697	84.8865	67.8155	71.9963	74.7137	98.4357	73.7713	80.8788	83.1182
907	ENSMUSG00000005873	Reep5	158.457	177.024	186.629	175.616	253.164	191.517	180.282	253.792	196.728	189.871
908	ENSMUSG00000005881	Ergic3	288.659	240.86	322.517	324.711	235.02	283.918	241.483	307.571	289.854	278.751
909	ENSMUSG00000005882	Uqcc1	82.0253	80.2297	128.378	78.8524	136.089	124.455	89.2448	113.562	120.327	119.347
910	ENSMUSG00000005883	Spo11	0	0.991389	0.772363	0	0.531316	0	0	1.5039	0	0.349711
911	ENSMUSG00000005886	Ncoa2	276.368	407.985	269.39	230.36	310.335	263.473	230.122	196.917	241.792	264.026
912	ENSMUSG00000005891	Prl4a1	0	0	0	0	0	0	0	0	0	0
913	ENSMUSG00000005892	Trh	0	0	1.83835	0	1.16512	0	0.979729	0.892215	0	0
914	ENSMUSG00000005893	Nr2c2	81.8781	154.599	102.326	71.4738	91.7706	125.666	163.792	94.5918	159.194	107.501
915	ENSMUSG00000005897	Nr2c1	145.323	143.694	130.588	121.154	119.86	95.387	98.2158	126.365	105.063	120.773
916	ENSMUSG00000005899	Smpd4	153.247	180.657	174.598	163.917	135.324	222.777	311.563	159.807	238.794	218.131
917	ENSMUSG00000005907	Pex1	24.4159	33.2779	24.6213	26.302	50.5088	26.1384	24.5952	31.3166	34.7641	35.9025
918	ENSMUSG00000005917	Otx1	0	0	0	0	0	0	0	0	0	0
919	ENSMUSG00000005936	Kctd20	676.367	767.112	757.276	593.772	706.869	872.943	929.333	841.763	829.393	929.615
920	ENSMUSG00000005947	Itgae	23.0084	71.9813	8.25	10.4888	82.517	11.5943	12.7599	9.78764	12.8469	8.30243
921	ENSMUSG00000005949	Ctns	42.0325	33.157	46.8193	37.6372	43.9659	44.7142	36.6337	36.628	34.6936	33.5121
922	ENSMUSG00000005950	P2rx5	0.884152	4.73004	0.371759	0.775495	1.88743	1.16946	3.19847	0.969498	0	1.34645
923	ENSMUSG00000005951	Shpk	137.429	177.807	179.021	107.915	147.901	98.4767	76.1301	103.539	84.3014	121.817
924	ENSMUSG00000005952	Trpv1	6.77558	1.71058	7.43187	2.48873	7.04895	11.847	2.55151	10.8534	3.71911	10.8453
925	ENSMUSG00000005958	Ephb3	6.35985	4.71639	20.378	10.5975	3.94551	12.2812	3.50553	13.5851	13.4583	5.46964
926	ENSMUSG00000005968	Tuft1	136.162	114.506	154.527	123.882	100.005	142.835	89.2751	174.079	93.7901	160.854
927	ENSMUSG00000005973	Rcn1	330.293	242.523	313.671	290.251	320.618	280.427	288.113	309.866	280.16	233.898
928	ENSMUSG00000005980	Dnase1	8.98578	5.53309	9.19624	3.61586	8.92216	10.6599	14.9476	10.4453	21.4643	9.35228
929	ENSMUSG00000005981	Trap1	222.939	185.562	241.723	226.677	195.731	226.773	206.81	230.001	230.902	244.428
930	ENSMUSG00000005982	Naa60	173.82	190.165	173.312	175.852	167.229	149.004	155.818	159.457	181.555	174.825
931	ENSMUSG00000005983	1700037C18Rik	7.11782	7.9335	8.06817	9.42194	11.1496	4.52877	1.08135	5.11348	7.18458	2.60394
932	ENSMUSG00000005986	Ankrd13d	11.2963	6.85349	23.0635	7.69603	5.72141	11.956	8.22949	10.8532	13.352	5.68595
933	ENSMUSG00000005994	Tyrp1	0	0	0	0	0	0	0	0	0	0
934	ENSMUSG00000006005	Tpr	245.405	283.538	360.128	324.902	344.333	259.823	353.15	333.635	332.738	280.771
935	ENSMUSG00000006007	Pdc	0	0	0	0	0	0	0	0	0	0
936	ENSMUSG00000006010	Odr4	205.162	169.106	234.498	206.04	169.508	160.955	145.316	139.836	205.061	141.377
937	ENSMUSG00000006014	Prg4	8.34192	5.49979	1.40244	5.85544	5.37671	1.8758	5.97011	4.17181	3.30936	1.60267
938	ENSMUSG00000006019	Dhx34	207.987	142.656	257.934	193.866	187.156	190.223	168.42	166.77	189.303	169.584
939	ENSMUSG00000006021	Kptn	39.843	30.8909	30.3059	28.2691	28.6669	24.8074	25.0739	22.5604	18.0835	26.1007
940	ENSMUSG00000006024	Napa	198.04	229.953	226.127	210.703	239.942	287.842	264.826	316.84	285.614	273.758
941	ENSMUSG00000006050	Sra1	527.023	489.836	442.232	602.474	576.464	301.388	305.416	361.895	290.01	372.672
942	ENSMUSG00000006056	Calcoco2	0	0	0	0	0	0	0	0	0	0
943	ENSMUSG00000006057	Atp5g1	5601.58	4645.02	8217.95	6238.04	5732.51	5745.06	5846.75	6715.3	6457.72	7459.51
944	ENSMUSG00000006058	Snf8	270.113	260.853	293.37	310.178	329.575	236.923	335.894	282.257	296.178	291.886
945	ENSMUSG00000006095	Tbcb	54.912	63.8555	77.2107	88.7985	100.689	47.3428	79.0728	61.5628	71.7786	58.2761
946	ENSMUSG00000006127	Inpp5k	325.015	349.088	256.301	299.361	364.309	244.102	218.01	256.207	240.728	210.394
947	ENSMUSG00000006134	Crkl	74.9696	82.3548	79.8284	68.5942	75.1269	94.7032	87.0214	78.5615	95.3532	92.2936
948	ENSMUSG00000006143	Upk3bl	0	0	0	0	0	0	0	0.71654	0	2.00138
949	ENSMUSG00000006154	Eps8l1	0	5.51933	8.26946	0	5.12667	12.1096	5.72979	27.6322	9.69225	2.97556
950	ENSMUSG00000006169	Clint1	2271.61	2180.67	2150.85	2122.82	2128.97	2647.83	2103.92	2204.12	1908.06	2215.16
951	ENSMUSG00000006179	Prss16	6.20653	7.45273	9.01651	10.2519	5.36503	5.70588	2.31191	3.99516	12.9495	6.7815
952	ENSMUSG00000006191	Cdkal1	53.3089	99.5997	98.3677	115.692	81.2845	73.9785	97.6194	100.476	106.692	97.0075
953	ENSMUSG00000006200	Rhox6	0	0	0	0	0	0.48309	0	0	0	0
954	ENSMUSG00000006204	Cdcp3	0	0	0	0	0	0	0	0	0	0
955	ENSMUSG00000006205	Htra1	8.57535	16.4759	20.4716	7.4572	5.68686	5.05524	3.82496	12.0282	14.9524	4.98106
956	ENSMUSG00000006215	Zbtb17	41.7147	45.5808	45.0019	42.5328	45.6092	49.1754	34.8265	33.5155	32.5985	40.7083
957	ENSMUSG00000006216	Clcnkb	0	0	0	0	0	0	0	0	0	0
958	ENSMUSG00000006218	Fam131c	1.09824	3.54753	4.59588	6.68376	1.16512	0.966181	0	0.892215	1.07098	0.832515
959	ENSMUSG00000006219	Fblim1	14.1868	7.97102	17.3488	11.2538	9.51927	11.2485	4.66631	10.6386	7.20105	7.51038
960	ENSMUSG00000006221	Hspb7	4.55845	2.37684	11.0301	2.96034	6.18354	0	1.95946	2.68535	10.7332	1.67919
961	ENSMUSG00000006235	Epor	284.062	361.78	441.255	264.282	406.317	726.883	1139.78	690.818	839.866	520.854
962	ENSMUSG00000006241	Ccdc159	20.3074	21.0819	18.6972	15.4256	12.1638	19.3319	14.0923	9.94007	11.1095	14.8719
963	ENSMUSG00000006262	Mob1b	405.278	443.917	375.766	340.168	397.734	483.502	531.781	480.224	471.223	471.271
964	ENSMUSG00000006269	Atp6v1b1	0	0	0	0	1.89736	0.650139	0.328148	1.16774	0	0
965	ENSMUSG00000006270	Vax1	0	0	0	0	0	0	0	0	0	0
966	ENSMUSG00000006273	Atp6v1b2	299.245	250.786	355.134	300.321	277.552	344.104	280.92	292.851	261.621	316.094
967	ENSMUSG00000006276	Eps15l1	407.138	390.178	415.697	389.976	372.333	478.068	528.425	439.112	476.126	434.659
968	ENSMUSG00000006281	Tep1	38.943	33.5311	31.3144	50.6071	34.6817	21.973	21.0659	43.9354	24.8665	26.1892
969	ENSMUSG00000006288	Ttc5	131.659	127.426	131.486	121.162	135.26	79.999	87.2137	109.408	108.551	104.975
970	ENSMUSG00000006289	Osgep	255.099	234.913	321.281	304.925	364.56	324.093	235.295	312.258	296.444	253.449
971	ENSMUSG00000006299	Aamp	738.948	704.729	813.055	767.194	793.705	776.71	690.899	822.08	849.445	748.903
972	ENSMUSG00000006301	Tmbim1	233.155	261.231	276.074	219.558	247.515	188.383	145.338	194.219	153.594	219.753
973	ENSMUSG00000006304	Arpc2	2283.14	2106.41	1949.46	2509.29	2251.63	1902.12	1661.42	1953.71	1828.66	1740.2
974	ENSMUSG00000006307	Kmt2b	42.4771	62.043	49.4752	50.829	54.5351	54.8962	63.2694	65.09	72.7812	53.88
975	ENSMUSG00000006310	Zbtb32	1.09824	0	6.54854	2.39788	0.986387	0	2.88215	2.23898	1.35034	2.10979
976	ENSMUSG00000006311	Etv2	0	0	0	0	0	0	0	0	0	0
977	ENSMUSG00000006313	Upk1a	0	4.73004	4.59588	2.86447	2.33023	0	0.979729	5.35329	3.21294	0
978	ENSMUSG00000006315	Tmem147	380.138	320.169	436.519	420.489	365.466	354.517	277.181	345.102	342.243	481.104
979	ENSMUSG00000006333	Rps9	7270.83	6479.96	6939.87	8361.83	8141.57	7281.08	6686.79	7528.91	6809.14	6353.34
980	ENSMUSG00000006335	Tfpt	65.8414	46.5042	63.4263	68.0149	70.3264	64.4011	66.8062	67.995	58.9958	70.4697
981	ENSMUSG00000006342	Susd2	86.6954	62.4456	111.109	56.2257	51.7601	59.2725	37.3661	57.1469	69.7139	61.0687
982	ENSMUSG00000006344	Ggt5	26.6392	57.2451	22.0057	33.7014	44.8668	16.0221	6.11374	13.5366	12.6858	13.3033
983	ENSMUSG00000006345	Ggt1	265.186	186.139	403.485	211.843	213.342	192.467	54.4206	307.047	171.941	278.232
984	ENSMUSG00000006356	Crip2	210.806	202.431	141.174	237.318	241.654	137.983	141.341	141.982	155.254	138.91
985	ENSMUSG00000006360	Crip1	309.586	244.794	264.345	343.454	351.325	198.856	157.167	252.292	220.602	177.037
986	ENSMUSG00000006362	Cbfa2t3	13.6112	14.3969	19.89	12.9417	23.0761	34.4074	38.6503	19.6283	32.5528	18.4935
987	ENSMUSG00000006369	Fbln1	54.5753	61.9385	197.287	73.5991	42.1199	91.8443	69.7123	107.889	99.3045	58.7812
988	ENSMUSG00000006373	Pgrmc1	0	2544.76	2434.9	2790.95	2736.86	1956.52	1414.73	2364.37	2223.36	2450.09
989	ENSMUSG00000006378	Gcat	576.496	374.736	841.101	576.835	403.769	679.335	527.373	737.94	686.208	814.611
990	ENSMUSG00000006386	Tek	261.17	120.102	214.448	238.041	129.28	229.476	181.152	209.526	228.974	226.305
991	ENSMUSG00000006389	Mpl	183.686	109.294	96.8809	175.071	118.751	115.652	116.419	99.7402	97.8367	95.4991
992	ENSMUSG00000006390	Elovl1	396.169	369.817	598.451	442.182	384.665	469.751	525.417	466.535	520.811	564.97
993	ENSMUSG00000006392	Med8	237.956	239.635	261.863	261.192	263.099	274.303	362.357	323.564	332.836	311.446
994	ENSMUSG00000006395	Hyi	163.888	141.346	85.0804	174.773	180.945	52.9062	63.2411	56.8604	78.3434	59.1166
995	ENSMUSG00000006398	Cdc20	257.22	330.007	288.977	281.174	348.872	439.514	554.204	418.618	486.744	375.873
996	ENSMUSG00000006403	Adamts4	48.3116	73.6294	19.3845	49.6394	36.1118	17.3874	14.5204	22.0001	24.6274	32.4449
997	ENSMUSG00000006411	Nectin4	11.1427	24.3736	4.59588	10.503	14.1849	3.92108	1.95946	3.62072	4.34646	0.832515
998	ENSMUSG00000006412	Pfdn2	361.234	246.792	350.762	322.802	294.634	289.56	295.243	322.897	224.469	337.456
999	ENSMUSG00000006418	Rnf114	1047.32	1105.14	603.068	1115.11	1219.74	584.769	490.75	667.239	523.24	499.191
1000	ENSMUSG00000006423	C330007P06Rik	74.3576	186.4	192.551	186.656	194.546	190.552	227.766	221.667	204.89	189.864
1001	ENSMUSG00000006435	Neurl1a	63.9985	48.1997	42.1091	47.8011	47.2641	45.8222	39.5605	29.9715	43.0971	25.6513
1002	ENSMUSG00000006442	Srm	312.544	290.053	478.03	320.578	329.861	333.832	412.216	354.276	342.802	546.326
1003	ENSMUSG00000006445	Epha2	18.7962	21.6362	15.7118	21.3379	16.0902	10.2062	8.50612	10.8332	8.1128	10.8853
1004	ENSMUSG00000006456	Rbm14	485.651	423.265	529.854	455.386	371.484	675.442	782.159	601.421	690.402	596.68
1005	ENSMUSG00000006457	Actn3	0.710755	3.8276	10.0559	1.85875	10.1834	2.5029	10.7737	2.89555	4.70726	1.82209
1006	ENSMUSG00000006463	Zdhhc24	67.8282	72.3264	93.7294	94.1027	102.678	152.847	188.036	127.921	174.187	155.097
1007	ENSMUSG00000006464	Bbs1	12.1869	21.0661	13.6595	19.3816	16.9141	19.2615	34.5521	16.7003	24.3976	25.7327
1008	ENSMUSG00000006469	Slc34a3	0.243022	0	15.813	0.216098	0	0	0.216701	0	0	1.00489
1009	ENSMUSG00000006471	Ndor1	22.0465	52.0296	29.0546	28.7446	38.4504	25.1635	32.0752	20.6596	30.485	31.3752
1010	ENSMUSG00000006476	Nsmf	283.434	212.902	146.076	235.154	234.652	113.539	74.4115	114.155	99.947	128.441
1011	ENSMUSG00000006488	Prl7a1	0	0	0	0	0	0	0	0	0	0
1012	ENSMUSG00000006490	Prl8a9	0	0	0	0	1.16512	0	0	0	0	0
1013	ENSMUSG00000006494	Pdk1	301.76	196.973	261.402	214.452	229	234.896	204.567	244.038	240.685	281.607
1014	ENSMUSG00000006498	Ptbp1	702.164	621.934	781.118	704.663	593.454	767.992	913.971	784.729	852.888	855.296
1015	ENSMUSG00000006517	Mvd	323.393	186.276	458.349	310.918	173.971	195.22	180.004	221.167	149.227	657.239
1016	ENSMUSG00000006519	Cyba	801.367	674.162	686.792	908.305	784.189	758.269	554.467	854.557	738.936	634.784
1017	ENSMUSG00000006522	Itih3	16622.6	17996.9	10061.6	16138.7	17827.8	8019	4490.94	8288.78	6293.42	8787.44
1018	ENSMUSG00000006526	Stimate	50.8974	81.6092	54.142	59.7709	91.812	45.4015	55.4919	57.4298	49.9445	45.4174
1019	ENSMUSG00000006527	Sfmbt1	195.934	169.838	196.026	159.539	147.279	283.927	323.152	248.817	290.85	246.746
1020	ENSMUSG00000006529	Itih1	5729.17	5555.06	3869.58	5373.09	5544.4	3056.12	1752.51	3061.44	2734.26	3455.03
1021	ENSMUSG00000006538	Ihh	43.2799	20.528	170.75	63.7104	15.9423	107.037	66.1871	136.806	97.5541	131.78
1022	ENSMUSG00000006542	Prkag3	10.1505	8.20704	0	7.60853	15.5261	0	0.741141	0	1.79234	0.628151
1023	ENSMUSG00000006546	Cryba2	0	0	0	0	0	0	0	2.1145	0	0
1024	ENSMUSG00000006567	Atp7b	553.593	272.342	667.053	480.774	267.476	803.776	633.48	709.492	684.747	729.543
1025	ENSMUSG00000006570	Defb2	0	0	0	0	0	0	0	0	0	0
1026	ENSMUSG00000006574	Slc4a1	626.347	982.811	1256.28	606.633	898.638	1709.91	2187.81	1660.89	1704.27	1790.6
1027	ENSMUSG00000006575	Rundc3a	37.6188	37.169	58.3718	33.4987	50.2179	52.8517	85.8584	80.8872	104.04	61.3703
1028	ENSMUSG00000006576	Slc4a3	6.95938	7.53705	6.35735	6.07815	4.3804	1.33574	5.03732	2.27659	1.80111	3.05293
1029	ENSMUSG00000006585	Cdt1	164.263	180.955	180.008	156.23	186.089	241.953	307.503	215.286	302.417	251.016
1030	ENSMUSG00000006586	Runx1t1	38.1708	72.1679	136.216	38.2013	66.8706	196.018	197.297	156.293	182.294	181.602
1031	ENSMUSG00000006587	Snai3	1.09824	1.18251	3.6767	9.54822	0	1.93236	0.979729	1.78443	0	5.82761
1032	ENSMUSG00000006589	Aprt	454.339	403.881	577.806	518.945	443.177	511.359	349.706	533.015	552.994	527.385
1033	ENSMUSG00000006599	Gtf2h1	228.11	284.666	256.538	244.161	262.061	291.249	280.514	256.952	251.079	264.061
1034	ENSMUSG00000006611	Hfe	210.181	234.137	246.09	219.766	269.116	224.21	128.829	201.055	229.462	190.77
1035	ENSMUSG00000006638	Abhd1	6.5038	5.09237	14.5462	13.2322	9.08225	7.24157	0	8.93118	8.11097	13.2091
1036	ENSMUSG00000006641	Slc5a6	63.7489	71.403	122.002	71.847	48.3151	65.7028	67.6038	67.1971	109.611	98.9545
1037	ENSMUSG00000006642	Tcf23	1.09824	9.46008	17.4643	0.954822	1.16512	5.79708	3.91892	0	3.21294	1.66503
1038	ENSMUSG00000006649	Nphs1	1.16792	2.25031	3.41789	1.33422	1.24768	2.46219	1.71032	6.17065	7.90215	4.09667
1039	ENSMUSG00000006651	Aplp1	21.2902	12.9273	28.1533	21.5916	12.9445	30.3283	19.8308	26.1889	32.0654	17.2377
1040	ENSMUSG00000006673	Qrich1	181.663	205.425	185.853	163.681	208.406	231.1	239.051	229.505	203.115	238.203
1041	ENSMUSG00000006675	P4htm	2.11202	3.82111	5.39584	2.00151	2.45321	3.18877	2.09051	3.46357	2.85594	1.20596
1042	ENSMUSG00000006676	Usp19	272.138	332.997	239.134	264.34	357.567	283.443	287.381	296.773	280.558	258.614
1043	ENSMUSG00000006678	Pola1	17.8566	165.16	175.484	166.411	149.034	251.071	385.092	228.677	312.595	211.234
1044	ENSMUSG00000006699	Cdc42	2389.58	2204.77	2498.4	2577.07	2376.84	2465.31	2297.85	2635.05	2482.76	2381.43
1045	ENSMUSG00000006705	Pknox1	56.7824	76.796	79.102	65.1475	76.0851	71.342	80.2825	64.2477	72.9251	68.7324
1046	ENSMUSG00000006711	D130043K22Rik	1.17826	0.634542	5.74394	3.08017	0	0	31.9778	7.04926	8.68229	8.8806
1047	ENSMUSG00000006715	Gmnn	238.294	228.966	272.332	260.415	311.372	361.395	475.985	373.803	393.064	353.072
1048	ENSMUSG00000006717	Acot13	102.868	67.6584	136.534	115.156	72.2273	117.745	73.6542	126.616	109.897	109.465
1049	ENSMUSG00000006720	Zfp184	14.8726	14.3414	6.17802	11.213	16.1812	14.8309	8.09653	7.25399	6.76839	17.41
1050	ENSMUSG00000006724	Cyp27b1	0	0	0.919175	1.90964	2.33023	0	2.93919	6.70571	0	0.832515
1051	ENSMUSG00000006728	Cdk4	824.074	796.056	1054.57	1082.52	912.758	998.589	1260.04	1007.93	1261.88	1022.76
1052	ENSMUSG00000006731	B4galnt1	664.421	756.494	580.093	702.664	751.093	472.129	312.541	475.647	411.73	493.558
1053	ENSMUSG00000006732	Mettl1	91.4764	79.39	85.7022	104.566	107.706	83.2916	92.5794	101.548	71.2786	115.029
1054	ENSMUSG00000006736	Tspan31	157.112	135.123	176.247	183.741	143.06	140.654	110.525	140.128	135.585	148.72
1055	ENSMUSG00000006740	Kif5b	340.987	361.583	358.558	324.326	384.765	318.424	371.971	320.081	334.575	370.307
1056	ENSMUSG00000006763	Saal1	224.095	183.811	232.937	211.452	239.829	218.019	258.287	259.887	258.307	255.472
1057	ENSMUSG00000006764	Tph2	0	0	0	0	0	0	0	0	0	0
1058	ENSMUSG00000006777	Krt23	149.361	106.426	61.5847	154.681	120.007	46.3767	12.7365	54.4251	34.2714	17.4828
1059	ENSMUSG00000006782	Cnp	275.932	278.915	162.456	287.595	266.279	121.807	127.616	149.739	176.079	125.102
1060	ENSMUSG00000006784	Ttc25	1.73485	3.84124	3.16755	2.66836	5.23584	4.20798	1.10101	4.3572	0.596556	0.453318
1061	ENSMUSG00000006800	Sulf2	13.8359	11.1437	47.1172	12.2021	8.07564	9.5412	4.7982	12.9087	10.0843	8.06947
1062	ENSMUSG00000006818	Sod2	396.254	315.571	480.404	411.484	423.163	404.852	328.542	404.685	357.388	492.522
1063	ENSMUSG00000006850	Tmco6	49.3132	55.975	66.9528	66.0303	66.1682	60.1201	62.9096	62.2156	66.7373	70.0363
1064	ENSMUSG00000006906	Stambp	149.326	115.201	137.497	147.436	170.241	104.804	116.731	104.737	138.188	114.798
1065	ENSMUSG00000006920	Ezh1	46.3295	56.855	62.0211	40.6837	66.137	69.4329	62.3466	82.1774	60.2796	70.6697
1066	ENSMUSG00000006930	Hap1	10.6225	19.688	8.88921	11.7411	10.9841	3.12452	4.82813	7.26041	3.47232	0.552598
1067	ENSMUSG00000006931	P3h4	30.6189	36.8128	42.9748	67.2182	33.8176	29.5608	20.4971	42.7415	63.2881	36.1127
1068	ENSMUSG00000006932	Ctnnb1	0	668.864	996.814	774.824	818.612	789.335	836.65	970.779	938.474	739.554
1069	ENSMUSG00000006941	Eif1b	0	131.893	185.431	182.646	180.849	190.381	228.702	209.804	201.855	193.746
1070	ENSMUSG00000006948	Klk4	0	0	0	0	0	0	0	0	0	0
1071	ENSMUSG00000006958	Chrd	33.962	12.9754	24.1111	41.3597	24.9105	22.0352	15.6245	11.7038	14.0445	15.4504
1072	ENSMUSG00000006998	Psmd2	340.789	324.133	354.46	343.696	315.747	393.082	465.892	367.514	399.376	412.189
1073	ENSMUSG00000007021	Syngr3	1.14121	1.22873	3.54383	1.98376	0	1.0039	0	0	0	1.72991
1074	ENSMUSG00000007029	Vars	382.372	411.393	358.174	377.901	426.518	377.983	414.635	298.658	369.561	404.817
1075	ENSMUSG00000007030	Vwa7	5.87635	12.0681	7.67652	9.82527	7.33867	4.63255	10.019	8.45669	7.84109	8.36467
1076	ENSMUSG00000007033	Hspa1l	20.3085	17.9467	22.2446	21.4774	25.2191	21.5373	23.1847	24.9486	26.7745	23.4644
1077	ENSMUSG00000007034	Slc44a4	52.7155	21.2852	236.476	51.6067	31.4582	32.8501	33.3108	54.4251	43.9102	63.2711
1078	ENSMUSG00000007035	Msh5	56.2822	51.7797	25.0431	77.1471	61.7279	46.3579	38.3943	44.9228	43.5835	29.8492
1079	ENSMUSG00000007036	Abhd16a	125.995	111.469	105.881	134.769	129.351	114.549	101.376	98.7416	118.284	115.475
1080	ENSMUSG00000007038	Neu1	564.001	483.235	700.938	525.331	439.106	405.849	224.58	340.253	284.963	336.289
1081	ENSMUSG00000007039	Ddah2	148.115	102.412	104.17	133.41	133.984	84.7559	83.1878	118.975	96.7432	84.3739
1082	ENSMUSG00000007041	Clic1	1009.1	953.505	931.573	1094.96	1236.91	1038.73	765.256	931.524	849.812	845.393
1083	ENSMUSG00000007050	Lsm2	171.31	167.318	205.964	206.809	191.848	259.165	278.012	218.645	289.804	245.506
1084	ENSMUSG00000007080	Pole	139.016	118.359	131.68	121.407	150.089	149.098	196.89	176.32	171.348	132.92
1085	ENSMUSG00000007097	Atp1a2	4.55983	10.6211	15.5197	5.72893	9.32094	6.82668	2.96448	5.33098	8.56784	6.66012
1086	ENSMUSG00000007107	Atp1a4	0	0	0	0	0.611048	0	0	0	0	0.436444
1087	ENSMUSG00000007122	Casq1	5.4912	7.09506	8.27258	1.90964	2.33023	1.93236	1.95946	6.71605	1.07098	3.33006
1088	ENSMUSG00000007207	Stx1a	43.9609	36.5918	15.0496	33.9439	30.3169	13.9108	15.2101	24.0075	16.4487	14.385
1089	ENSMUSG00000007209	Ceacam9	0	0	0	0	0	0	0	0	0	0
1090	ENSMUSG00000007216	Zfp775	69.2212	81.6862	74.2312	56.3345	69.5709	36.3791	37.6298	60.6325	47.4632	68.6074
1091	ENSMUSG00000007279	Scube2	12.1306	1.18251	5.01504	1.12802	0	0	1.56875	3.16189	2.57248	0
1092	ENSMUSG00000007338	Mrpl49	95.1423	93.1671	144.041	114.543	102.714	152.22	191.061	168.139	183.679	166.674
1093	ENSMUSG00000007379	Dennd2c	94.692	130.552	155.246	79.0505	123.914	206.386	356.002	197.938	282.44	214.78
1094	ENSMUSG00000007411	Mark3	331.79	518.585	377.281	358.108	652.512	385.019	471.631	378.654	365.165	449.007
1095	ENSMUSG00000007415	Gatad1	451.947	433.149	423.043	438.24	486.758	482.789	535.505	429.275	519.356	504.66
1096	ENSMUSG00000007440	Pcdha11	0	0	0	0	0	0	0	0	0	0
1097	ENSMUSG00000007457	2310003L06Rik	0	0	0	0	0	0	0	0	0	0
1098	ENSMUSG00000007458	M6pr	1584.01	1426.16	1498.04	1678.6	1525.97	1456.02	1366.42	1389.44	1446.92	1482.04
1099	ENSMUSG00000007476	Lrrc8a	406.834	516.524	274.672	441.008	495.685	208.074	180.373	218.513	215.109	283.777
1100	ENSMUSG00000007480	Mc5r	0	2.36502	1.83835	2.86447	4.66047	11.5942	9.79729	6.24551	6.42588	5.82761
1101	ENSMUSG00000007564	Ppp2r1a	227.876	241.058	263.076	277.684	249.735	217.047	199.43	236.598	223.28	241.541
1102	ENSMUSG00000007570	Fance	66.2909	56.5466	59.6014	75.6876	70.516	61.7296	54.6558	73.7288	53.6206	79.5705
1103	ENSMUSG00000007589	Tinf2	136.146	122.205	98.6415	138.515	169.542	141.443	175.122	113.986	167.899	122.069
1104	ENSMUSG00000007591	Tssk4	2.29605	6.04699	1.89024	0	2.53792	3.9197	5.03792	3.76025	8.73318	3.37915
1105	ENSMUSG00000007594	Hapln4	0.202859	0.109849	0.346082	0.18235	0	0	0.180736	0.341888	0	0.988996
1106	ENSMUSG00000007603	Dus3l	157.577	212.271	167.183	173.508	201.061	205.04	183.852	210.45	177.626	181.505
1107	ENSMUSG00000007610	Gtpbp3	114.43	109.532	130.043	110.558	128.158	116.534	124.124	116.467	130.498	135.777
1108	ENSMUSG00000007613	Tgfbr1	116.979	132.504	97.3047	94.4248	112.995	83.3795	76.5239	74.0783	86.7302	106.895
1109	ENSMUSG00000007617	Homer1	84.3911	77.2544	81.2376	87.0858	63.4789	85.9292	112.594	88.9018	108.938	103.605
1110	ENSMUSG00000007646	Rad51c	50.5454	60.517	57.837	50.0738	69.3868	72.9781	98.6782	90.2809	113.638	81.9035
1111	ENSMUSG00000007653	Gabrb2	0.979147	1.26834	0	0	0	0.688167	0.34826	0	0.574173	0
1112	ENSMUSG00000007655	Cav1	28.5469	30.153	35.7919	20.9523	30.9312	25.3407	7.97756	25.1965	24.8552	14.4304
1113	ENSMUSG00000007656	Arpp19	711.626	674.404	950.565	920.994	869.18	880.589	972.793	892.259	895.223	907.682
1114	ENSMUSG00000007659	Bcl2l1	984.116	1298.22	1340.95	974.92	1310.11	1654.94	1825.87	1755.84	1604.42	1578.86
1115	ENSMUSG00000007670	Khsrp	247.17	260.026	286.33	240.569	263.849	327.699	373.403	296.739	361.206	314.642
1116	ENSMUSG00000007682	Dio2	10.9824	2.36502	9.19175	5.72893	6.9907	10.628	1.95946	8.02994	4.28392	4.16258
1117	ENSMUSG00000007721	Ccdc124	181.316	164.96	188.889	189.819	200.749	198.119	238.671	191.051	210.772	200.206
1118	ENSMUSG00000007739	Cct4	438.781	420.759	415.743	456.439	461.223	430.196	470.558	410.554	437.74	410.207
1119	ENSMUSG00000007777	0610009B22Rik	115.584	87.9741	116.198	127.739	120.039	103.324	87.0762	106.365	122.939	91.0902
1120	ENSMUSG00000007783	Cpt1c	52.4205	68.9582	29.6908	36.7545	25.0315	29.2219	29.8718	31.4817	33.9546	22.9828
1121	ENSMUSG00000007805	Twist2	0	0	12.579	2.89846	3.54116	7.35372	1.49312	6.76835	0	0
1122	ENSMUSG00000007812	Zfp655	204.749	257.322	151.081	205.142	274.946	185.385	149.631	140.048	131.379	146.856
1123	ENSMUSG00000007815	Rhoa	851.485	795.876	945.181	925.511	859.779	976.888	967.372	1050.7	963.018	899.141
1124	ENSMUSG00000007817	Zmiz1	141.271	143.073	132.818	120.136	124.77	130.381	139.198	124.561	136.026	121.618
1125	ENSMUSG00000007827	Ankrd26	8.72659	6.40293	10.7731	9.09452	6.9907	14.5536	16.6862	10.8005	16.1289	12.8017
1126	ENSMUSG00000007833	Aldh16a1	135.688	141.708	139.556	141.401	116.709	118.055	92.2829	141.104	93.2178	93.2728
1127	ENSMUSG00000007836	Hnrnpa0	2555.6	2587.33	2399.05	2682.1	2756.67	2535.26	2534.56	2362.59	2456.83	2411.8
1128	ENSMUSG00000007837	Prrg2	81.9412	61.6772	80.7467	93.9411	62.9076	51.3742	37.0724	65.643	66.5301	63.693
1129	ENSMUSG00000007850	Hnrnph1	823.051	718.035	825.633	839.364	790.092	877.295	1132.3	961.294	1058.2	879.181
1130	ENSMUSG00000007867	Ift43	51.687	27.9618	37.9651	46.0181	31.0015	31.3554	23.1231	35.985	25.2727	26.2011
1131	ENSMUSG00000007872	Id3	176.961	131.434	100.039	211.356	160.56	103.3	98.1146	128.129	133.021	106.414
1132	ENSMUSG00000007877	Tcap	1.09824	1.18251	0	0	0	0.966181	0	0	0	0
1133	ENSMUSG00000007880	Arid1a	647.037	791.206	794.976	536.434	671.654	860.494	975.485	717.898	940.344	755.527
1134	ENSMUSG00000007888	Crlf1	1.09824	0	0.45964	0	1.16512	0.966181	10.8366	0.892215	3.21294	5.82761
1135	ENSMUSG00000007891	Ctsd	5610.97	4860.37	5957.5	5905.86	5349.55	6109.43	4675.03	5782.5	4902.13	4739.61
1136	ENSMUSG00000007892	Rplp1	9254.86	8087.06	8832.35	10724.6	10185.4	8917.74	8725.33	9832.09	8840.8	8570.72
1137	ENSMUSG00000007907	Cabs1	0	0	0	0	0	0	0	0	0	0
1138	ENSMUSG00000007908	Hmgcll1	6.58944	6.34671	4.24392	3.7495	5.29466	3.27976	1.28592	3.25272	4.52312	4.39351
1139	ENSMUSG00000007944	Ttc9b	0	0	0	0	0	0	0	0	0	1.00085
1140	ENSMUSG00000007946	Phox2a	0	0	1.96854	0	0	0	0	1.75051	2.3133	0.542896
1141	ENSMUSG00000007950	Abhd8	111.305	87.8835	106.586	117.99	91.1553	100.995	122.378	107.648	114.73	95.2066
1142	ENSMUSG00000007987	Ift22	35.4191	32.7274	36.1259	40.6505	38.2779	13.8531	17.5425	21.4572	15.3829	20.3168
1143	ENSMUSG00000007989	Fzd3	16.7984	29.0864	17.8163	20.9505	15.4532	10.3474	10.989	44.089	13.6505	19.533
1144	ENSMUSG00000008028	1700008O03Rik	0	0.425727	0.919175	0.386053	0	0.460805	1.33692	3.06094	0	3.17295
1145	ENSMUSG00000008035	Mid1ip1	0	40.2797	66.1294	71.5252	51.579	64.2	75.9671	76.7136	83.0268	75.3557
1146	ENSMUSG00000008036	Ap2s1	372.822	334.335	397.761	431.467	417.372	361.587	414.795	381.663	419.166	362.169
1147	ENSMUSG00000008090	Fgfrl1	34.0918	41.9479	51.0556	42.0523	34.3018	54.6231	40.4025	39.8181	45.3318	51.9166
1148	ENSMUSG00000008129	4930432K21Rik	3.9917	3.54753	4.17745	8.90417	11.0373	4.8309	2.93919	6.85888	7.78545	7.92192
1149	ENSMUSG00000008136	Fhl2	48.2589	11.6664	52.786	46.2889	16.105	32.9345	21.0855	40.8552	38.419	29.1328
1150	ENSMUSG00000008140	Emc10	342.419	328.051	368.269	357.876	368.616	330.868	338.566	324.369	359.607	336.749
1151	ENSMUSG00000008153	Clstn3	36.7208	29.377	37.3881	41.8079	23.8676	40.5209	26.574	25.9329	25.4295	33.8942
1152	ENSMUSG00000008167	Fbxw9	65.223	42.4815	74.2105	72.4023	65.369	56.5306	67.236	67.5703	60.0466	77.3447
1153	ENSMUSG00000008193	Spib	84.1156	67.258	45.3352	95.8097	83.295	17.6819	14.0722	20.2531	20.5868	31.2604
1154	ENSMUSG00000008200	Fnbp4	99.7905	119.018	62.92	96.1062	102.184	115.205	139.062	96.2607	89.0256	97.0108
1155	ENSMUSG00000008206	Cers4	49.6136	39.1361	39.0797	64.2299	38.5551	32.3035	25.9823	21.6744	30.3215	38.4693
1156	ENSMUSG00000008226	Scrn3	126.907	115.785	122.045	116.261	111.75	134.857	176.968	159.074	169.031	149.976
1157	ENSMUSG00000008301	Phax	163.398	203.231	188.197	192.496	234.366	149.344	162.498	168.381	202.446	138.886
1158	ENSMUSG00000008305	Tle1	1475.74	2364.05	938.785	1473.84	2495.75	832.566	449.968	989.108	624.522	726.305
1159	ENSMUSG00000008307	1700109H08Rik	42.2595	37.0079	8.03718	18.5083	31.681	6.83567	39.7936	5.3876	19.9416	13.0749
1160	ENSMUSG00000008318	Relt	20.7686	27.9129	25.9402	19.6871	27.1812	44.521	45.2863	37.9071	42.0542	43.1937
1161	ENSMUSG00000008333	Snrpb2	105.865	132.009	141.176	126.679	125.515	120.383	159.495	134.56	145.606	120.886
1162	ENSMUSG00000008348	Ubc	64194.7	51198.2	28101.7	62737	51877.7	28716.1	33048.6	27119.8	34471.8	29938.4
1163	ENSMUSG00000008373	Prpf31	470.282	416.938	474.253	475.624	457.975	531.967	672.789	446.006	573.947	579.718
1164	ENSMUSG00000008384	Sertad1	73.4905	49.0622	130.796	75.0931	60.9521	126.124	111.404	161.002	103.287	160.168
1165	ENSMUSG00000008393	Carhsp1	1185	1404.82	1540.54	1251.77	1445.91	1806.76	1738.04	1833.5	1909.56	1770.76
1166	ENSMUSG00000008398	Elk3	145.112	136.628	120.633	145.126	126.584	117.019	88.0051	118.332	119.615	112.407
1167	ENSMUSG00000008429	Herpud2	460.378	672.292	508.123	512.176	671.121	565.417	464.519	500.841	492.812	498.57
1168	ENSMUSG00000008435	Rdh13	44.8212	83.4475	51.4091	36.0682	76.879	33.9811	40.8054	28.4387	36.6498	41.2811
1169	ENSMUSG00000008438	Adam21	1.09824	0	0	0.954822	0	0	0	0	0	0
1170	ENSMUSG00000008450	Nutf2	16.5029	35.5751	38.5258	26.2584	60.1722	66.8117	149.515	79.0468	81.0275	66.1143
1171	ENSMUSG00000008461	Fut1	1.27876	0.45941	0.358421	0.373807	0.909831	0	0	0	0	0
1172	ENSMUSG00000008475	Arpc5	1704.68	1559.68	1531.94	1759.48	1749.42	1472.07	1369.08	1540.28	1440.7	1310.62
1173	ENSMUSG00000008482	Rnf151	0	0	0	0	0	0	0.742089	0	0	0
1174	ENSMUSG00000008489	Elavl2	0	0	0.366341	0	0	0.384467	5.88423	1.07022	1.35408	0.33174
1175	ENSMUSG00000008496	Pou2f2	46.1844	69.9956	41.3775	52.9927	74.1251	45.2462	45.2182	42.2126	48.8045	28.9977
1176	ENSMUSG00000008540	Mgst1	3178.74	2590.39	3477.52	3390.28	3336.69	1714.83	1018.68	2417.34	2070.51	2682.34
1177	ENSMUSG00000008575	Nfib	281.233	240.749	276.486	259.603	212.261	170.088	147.735	235.611	194.952	194.694
1178	ENSMUSG00000008590	Htr3b	0	0	0	0	0	0	0	0	0	0
1179	ENSMUSG00000008601	Rab25	11.0794	5.51035	56.1077	4.46551	5.71893	0.751101	9.80328	9.04462	5.38804	4.1155
1180	ENSMUSG00000008604	Ubqln4	151.521	121.469	171.915	147.198	128.002	163.676	182.734	156.743	168.683	164.05
1181	ENSMUSG00000008658	Rbfox1	1.33416	3.67797	0	0.778499	5.39675	1.11968	1.13599	0.36397	6.68438	0
1182	ENSMUSG00000008668	Rps18	7513.29	6742.33	6118.46	8411.99	8559	6600.91	5604.64	7057.65	5928.44	5777.85
1183	ENSMUSG00000008682	Rpl10	2572.5	1985.56	1780.8	1999.92	1498.43	2094.21	2394.5	1757.12	2037.08	1826.46
1184	ENSMUSG00000008683	Rps15a	3959.23	3898.89	3835.16	4664.06	4775.57	4732.9	3759.92	4662.9	4065.34	3904.52
1185	ENSMUSG00000008690	Ncaph2	261.713	289.038	268.808	273.441	290.077	353.647	383.998	350.707	352.016	322.488
1186	ENSMUSG00000008730	Hipk1	792.397	1224.89	1145.09	637.746	845.391	1605.87	1751.12	1426.41	1486.4	1412.03
1187	ENSMUSG00000008734	Gprc5b	15.2564	25.0005	8.89098	11.484	23.0071	13.7438	6.72741	9.18597	5.74859	4.52738
1188	ENSMUSG00000008763	Man1a2	34.7172	65.3523	42.3255	37.0389	46.4858	45.8357	35.2882	40.8896	41.1778	40.6001
1189	ENSMUSG00000008789	Ceacam5	0	0	0	0	0	0	0	0	0	0
1190	ENSMUSG00000008813	Tppp2	0	0	0	0	0	0	0	0	0	0
1191	ENSMUSG00000008822	Acyp1	83.4199	66.877	116.313	77.1554	75.3662	134.766	148.266	124.513	103.354	103.318
1192	ENSMUSG00000008843	Cldn13	598.541	807.654	957.781	627.318	869.178	1496.61	1730.2	1454.31	1571.13	1193.83
1193	ENSMUSG00000008845	Cd163	47.6835	89.4418	38.4714	49.5634	86.328	38.7976	17.1995	48.2533	47.1798	47.3117
1194	ENSMUSG00000008855	Hdac5	131.792	111.069	133.59	144.972	102.505	114.948	98.1137	109.425	104.916	98.1523
1195	ENSMUSG00000008859	Rala	190.021	150.491	163.117	166.887	217.106	160.279	148.044	192.581	145.993	166.053
1196	ENSMUSG00000008874	Clec3a	0	0	0	0	0	0	0	0	0	0
1197	ENSMUSG00000008892	Vdac3	1089.16	943.389	1149.93	1135.38	1004.73	1122.36	1226.4	1168.45	1205.9	1189.94
1198	ENSMUSG00000008932	Slc1a7	0	0	3.04709	0	0	0	1.97762	1.61621	0	1.56964
1199	ENSMUSG00000008958	Vps72	174.371	144.461	193.506	182.332	175.587	184.534	200.175	194.9	191.599	174.033
1200	ENSMUSG00000008976	Gabpa	84.0871	113.155	82.8964	69.5312	85.5162	112.325	116.491	98.4406	112.89	102.659
1201	ENSMUSG00000008999	Bmp7	12.0818	5.83998	47.9949	10.5882	3.58161	36.1981	37.6685	37.3247	37.4744	26.8004
1202	ENSMUSG00000009013	Dynll1	557.551	369.194	858.065	753.798	484.557	1007.34	1120.81	1084.37	1024.14	902.672
1203	ENSMUSG00000009030	Pdcl	150.685	172.623	148.606	148.018	140.061	166.457	144.123	165.383	180.287	172.532
1204	ENSMUSG00000009035	Tmem184b	81.6885	56.0952	57.3609	72.2916	56.5308	42.6293	50.996	56.7454	49.6696	45.461
1205	ENSMUSG00000009047	Gm5965	0	0	0	0	0	1.25664	0	0	2.7903	0
1206	ENSMUSG00000009070	Rsph14	2.82394	0.761534	0	0	5.90772	0	0	0	0	2.1192
1207	ENSMUSG00000009073	Nf2	89.3994	89.8628	92.8575	87.4292	76.5769	98.1641	111.502	77.535	96.2392	103.22
1208	ENSMUSG00000009075	Cabp7	0	1.21591	0	0	1.20761	0	0	0	0	0
1209	ENSMUSG00000009076	Zmat5	51.9821	43.8613	60.6917	54.2075	57.1259	53.8178	47.7435	66.8168	49.9601	40.0785
1210	ENSMUSG00000009079	Ewsr1	997.233	1330.15	1003.49	1089.83	1228.99	1053.91	1267.98	1147.8	1119.68	1178.49
1211	ENSMUSG00000009090	Ap1b1	274.032	225.004	280.229	265.685	255.53	341.74	390.236	297.899	355.775	295.393
1212	ENSMUSG00000009092	Derl3	1.32037	4.57063	2.47432	1.2931	1.87164	2.32291	3.84985	3.63055	3.42832	5.03856
1213	ENSMUSG00000009093	Gstt4	0	0	0.933693	0	0	0	0.995359	0	0	0
1214	ENSMUSG00000009097	Tbx1	1.22756	0	1.42215	0	0	0	0	0	0	0
1215	ENSMUSG00000009108	Gnat2	8.8647	23.1495	22.42	14.8003	17.783	28.0978	21.2091	18.5307	17.9831	24.0603
1216	ENSMUSG00000009112	Bcl2l13	307.571	271.353	319.503	273.093	302.886	394.336	514.006	358.894	413.188	482.168
1217	ENSMUSG00000009114	2610028H24Rik	0	0	0	0	0	0	0	1.20622	0	0
1218	ENSMUSG00000009115	Spatc1l	5.898	0	0	5.50702	0	4.00446	0	3.15016	0	2.88383
1219	ENSMUSG00000009145	Dqx1	184.855	183.345	160.442	170.869	170.638	177.096	155.082	155.37	188.689	146.425
1220	ENSMUSG00000009185	Ccl8	1.09824	1.18251	0	0	1.16512	0	0	0	0	0
1221	ENSMUSG00000009207	Lnpk	44.2579	55.8503	55.0333	38.0191	63.7248	73.0787	78.5078	74.722	66.9536	80.4513
1222	ENSMUSG00000009210	Prr29	0	0	1.12342	1.6599	1.42308	1.1817	0	1.08816	2.11505	3.05231
1223	ENSMUSG00000009214	Mymk	0	1.09749	0	0	0	0	0	0	0	0.902072
1224	ENSMUSG00000009216	Fam163b	0	0	0	0	0	0	2.93919	0	0	0
1225	ENSMUSG00000009246	Trpm5	36.4167	30.4202	25.5223	16.1877	11.842	8.47172	35.5256	20.7135	21.901	13.8196
1226	ENSMUSG00000009248	Ascl2	2.37563	3.85328	2.65624	1.54487	3.77924	4.71564	4.23788	7.21211	1.74563	0
1227	ENSMUSG00000009281	Rarres2	1184.21	1034.64	465.25	1426.18	1257.06	393.826	179.517	540.313	381.695	586.419
1228	ENSMUSG00000009291	Pttg1ip	419.789	394.805	376.653	434.374	383.542	353.674	294.307	399.76	388.951	356.012
1229	ENSMUSG00000009292	Trpm2	131.462	176.419	87.3593	186.116	131.057	95.2814	108.731	107.756	63.778	100.737
1230	ENSMUSG00000009293	Ube2g2	88.3053	84.203	71.0216	84.0588	89.531	75.3747	73.9097	76.8703	73.5228	80.5602
1231	ENSMUSG00000009350	Mpo	1508.04	1271.92	1217.85	1618.02	1349.45	1307.92	1154.82	1055.52	1050.33	1008.72
1232	ENSMUSG00000009356	Lpo	0.617011	0.500272	0.131029	0	0	0.546454	0.137413	0.645912	0	0.59319
1233	ENSMUSG00000009376	Met	324.442	234.335	343.218	249.335	218.691	408.068	287.281	358.357	399.402	352.354
1234	ENSMUSG00000009378	Slc16a12	340.301	268.529	264.084	315.092	236.743	286.915	189.021	305.254	277.402	293.62
1235	ENSMUSG00000009394	Syn2	1.80364	6.34632	5.67753	5.34073	4.00515	3.11765	2.25369	4.55238	2.14196	3.33006
1236	ENSMUSG00000009406	Elk1	0	182.93	75.524	123.718	204.994	58.2424	54.9197	81.3687	73.4552	85.9605
1237	ENSMUSG00000009418	Nav1	71.9688	87.2332	72.4317	113.144	58.8474	116.986	106.579	85.1604	69.5925	78.1975
1238	ENSMUSG00000009470	Tnpo1	335.73	405.617	392.841	275.445	336.095	423.147	467.953	409.601	459.098	445.261
1239	ENSMUSG00000009471	Myod1	0	0	0	0	0	0	0	0	0	0
1240	ENSMUSG00000009487	Otog	0	0	0.919175	0.954822	1.16512	0	0	0	0	0
1241	ENSMUSG00000009535	Rnmt	176.365	213.966	162.361	178.916	223.039	202.931	254.038	173.859	211.189	183.664
1242	ENSMUSG00000009545	Kcnq1	0.714584	2.88467	1.50143	0.751986	0.505066	0.960966	1.42045	0.98042	0.899136	1.67475
1243	ENSMUSG00000009549	Srp14	312.964	242.097	354.073	376.829	349.824	310.826	261.741	336.12	276.505	292.681
1244	ENSMUSG00000009551	6330409D20Rik	1.7407	0.93761	0.729974	1.51877	1.57161	2.29979	0	1.4198	1.45029	1.32207
1245	ENSMUSG00000009555	Cdk9	279.793	340.552	251.992	286.738	369.573	261.312	273.612	264.636	260.146	261.209
1246	ENSMUSG00000009563	Tor2a	138.317	139.915	125.32	169.717	151.357	121.891	116.474	121.708	116.494	155.4
1247	ENSMUSG00000009566	Fpgs	355.354	279.44	278.186	375.251	260.587	322.284	231.492	305.283	303.569	252.626
1248	ENSMUSG00000009569	Mrtfb	135.241	196.021	101.894	135.441	223.847	86.5335	81.1122	112.561	90.1291	109.404
1249	ENSMUSG00000009575	Cbx5	402.309	402.262	512.523	361.68	349.538	784.475	1069.25	603.087	804.471	607.297
1250	ENSMUSG00000009580	Odam	0	0	0	0	0	0	0	0	0	0
1251	ENSMUSG00000009585	Apobec3	903.871	1168.22	799.759	892.331	1199.92	740.728	795.399	741.121	797.947	761.079
1252	ENSMUSG00000009588	St6galnac1	0	0	0.919175	0	0	0	0	0.892215	0	0
1253	ENSMUSG00000009596	Taf7l	0	0	0	0	3.49535	0	0	0	0	0
1254	ENSMUSG00000009614	Sardh	549.172	498.322	496.3	608.365	614.59	573.141	419.341	584.572	585.791	586.39
1255	ENSMUSG00000009621	Vav2	56.3197	42.3055	55.6498	52.448	31.1018	58.1532	51.3022	53.4147	72.3463	49.4144
1256	ENSMUSG00000009628	Tex15	10.3699	0.901832	1.75445	0	2.99091	1.47427	1.2586	3.43385	2.25247	1.06879
1257	ENSMUSG00000009630	Ppp2cb	666.632	676.396	616.767	709.433	766.647	633.814	540.81	628.119	627.595	614.396
1258	ENSMUSG00000009633	G0s2	132.887	79.2282	522.092	125.082	89.714	803.862	464.391	954.67	502.29	606.071
1259	ENSMUSG00000009640	Dmap1	103.166	113.091	102.255	90.9012	104.598	98.2134	117.084	92.1694	113.679	89.8594
1260	ENSMUSG00000009646	Pla2g12b	276.285	198.946	323.561	299.656	258.939	361.368	291.874	361.478	324.648	295.703
1261	ENSMUSG00000009647	Mcu	119.118	111.168	130.413	112.062	84.556	91.8974	86.7734	97.9288	89.4251	101.955
1262	ENSMUSG00000009654	Oit3	497.167	433.172	334.668	491.031	449.936	331.356	256.668	341.203	244.15	286.146
1263	ENSMUSG00000009670	Tex11	0	1.18251	2.34088	2.43034	0	1.93236	0	0	0	0
1264	ENSMUSG00000009681	Bcr	87.458	60.6457	71.0187	91.5928	58.1198	57.9849	38.2015	55.0777	61.9077	56.1874
1265	ENSMUSG00000009687	Fxyd5	277.543	251.837	145.792	320.509	274.376	184.829	117.835	160.736	120.394	127.414
1266	ENSMUSG00000009731	Kcnd1	0	8.54549	6.13196	4.78166	5.18326	11.8103	7.07195	11.4208	10.7059	9.25572
1267	ENSMUSG00000009733	Tfcp2	86.6053	85.8547	76.0535	65.5419	84.0687	69.9345	74.9829	67.4443	70.4326	75.4103
1268	ENSMUSG00000009734	Pou6f2	0	0.158086	0	0	0	0.6787	0.261362	0	0	0
1269	ENSMUSG00000009739	Pou6f1	58.2848	77.1189	20.6773	38.7747	58.4082	22.9653	22.749	25.3035	20.2262	29.7829
1270	ENSMUSG00000009741	Ubp1	623.446	937.321	805.899	589.335	778.841	1073.74	1305.43	941.8	1070.48	915.603
1271	ENSMUSG00000009772	Nuak2	52.162	63.9678	46.3275	74.6759	46.5146	54.5673	36.6687	43.3961	37.7495	34.5864
1272	ENSMUSG00000009828	Cilk1	122.418	121.64	190.775	129.074	94.6898	156.879	112.78	111.483	118.196	149.655
1273	ENSMUSG00000009863	Sdhb	844.402	837.19	1095.58	987.986	947.463	823.177	725.437	936.777	833.101	1009.77
1274	ENSMUSG00000009876	Cox4i2	13.2521	8.323	9.24214	10.56	9.32204	7.77209	3.94071	9.86597	5.38434	10.8815
1275	ENSMUSG00000009894	Snap47	80.5537	61.305	77.0938	96.103	59.6151	65.394	56.8986	82.2544	66.4706	66.5174
1276	ENSMUSG00000009900	Wnt3a	0	0	0	0	0	0	1.95946	0.892215	0	0.832515
1277	ENSMUSG00000009905	Kdsr	52.1801	80.9082	54.7816	54.0055	68.7124	53.0948	51.7609	47.5852	41.0857	52.121
1278	ENSMUSG00000009907	Vps4b	132.162	194.733	141.372	117.088	164.057	144.559	121.748	137.791	168.487	166.368
1279	ENSMUSG00000009927	Rps25	5796.07	5465.4	5836.5	6852.86	6804.42	6148.92	5316.95	6590.66	5674.53	5432.16
1280	ENSMUSG00000009941	Nxf2	0	0	1.86374	0	0	3.91819	2.59988	2.36231	0	1.10342
1281	ENSMUSG00000009995	Taz	0.290557	104.692	115.192	123.282	97.629	104.633	107.188	106.533	81.32	109.106
1282	ENSMUSG00000010021	Kif19a	4.08053	3.59902	3.60182	7.22058	8.17974	1.44572	0.779725	1.33062	2.17245	1.69182
1283	ENSMUSG00000010025	Aldh3a2	505.115	347.76	502.708	482.413	331.916	516.307	392.061	551.367	581.256	464.969
1284	ENSMUSG00000010044	Zmynd10	0.39017	2.36502	6.65099	6.44682	1.16512	5.86916	5.41665	12.3556	5.3549	11.2634
1285	ENSMUSG00000010045	Tmem115	274.56	286.167	287.702	257.802	273.803	206.763	201.824	236.437	220.622	272.232
1286	ENSMUSG00000010047	Hyal2	470.702	497.588	404.066	523.65	520.519	483.798	415.983	522.334	519.256	445.949
1287	ENSMUSG00000010048	Ifrd2	373.119	413.804	583.616	410.941	375.158	648.129	851.305	757.714	747.519	657.109
1288	ENSMUSG00000010051	Hyal1	91.824	120.322	24.0927	77.3834	79.836	34.2592	30.6002	35.9715	23.8627	28.9592
1289	ENSMUSG00000010054	Tusc2	31.4989	29.9099	33.5452	33.9976	43.3357	39.0955	42.6321	36.1698	38.9528	43.58
1290	ENSMUSG00000010057	Nprl2	43.458	32.8361	55.7721	41.4452	40.9173	50.649	36.6438	57.3034	39.4548	47.5492
1291	ENSMUSG00000010064	Slc38a3	931.319	1162.32	747.225	986.221	1162.48	741.041	329.852	659.687	495.223	749.41
1292	ENSMUSG00000010066	Cacna2d2	1.38377	2.94091	12.0036	0	0.966188	1.60206	0	3.36948	0.887811	3.45152
1293	ENSMUSG00000010067	Rassf1	204.234	165.306	205.062	203.765	162.519	217.677	173.891	211.987	160.619	174.549
1294	ENSMUSG00000010080	Epn3	0.722889	0	5.25781	1.96371	0.79283	0.983425	0	1.76875	0.725579	0.565822
1295	ENSMUSG00000010086	Rnf112	0	0	0.519258	0	0	0.544067	0.274898	0.507309	0	0
1296	ENSMUSG00000010095	Slc3a2	464.413	416.918	598.906	496.555	462.621	619.556	591.422	706.825	633.89	543.839
1297	ENSMUSG00000010097	Nxf1	127.815	131.234	163.201	165.18	199.456	146.586	197.316	171.057	160.224	157.518
1298	ENSMUSG00000010110	Stx5a	300.71	319.077	348.369	289.626	296.866	295.635	299.858	293.739	295.237	303.074
1299	ENSMUSG00000010122	Slc47a1	177.035	130.53	228.257	168.347	110.558	187.481	162.078	242.016	259.402	310.642
1300	ENSMUSG00000010136	Pifo	0	0	0	0	0	0	0	0	0	0
1301	ENSMUSG00000010142	Tnfrsf13b	31.8498	35.8201	26.4342	34.0558	35.8568	17.8848	24.8217	21.7204	25.9685	16.1438
1302	ENSMUSG00000010154	Spire2	22.1373	20.9793	24.9378	13.947	25.7267	34.3161	42.3179	45.4022	50.3723	41.5586
1303	ENSMUSG00000010175	Prox1	354.596	263.288	261.884	262.151	236.044	330.458	270.492	243.13	293.473	286.894
1304	ENSMUSG00000010205	Raver1	649.87	680.764	832.723	676.814	686.861	815.831	953.449	742.762	951.379	923.9
1305	ENSMUSG00000010277	2610507B11Rik	134.043	140.51	172.081	135.666	166.548	157.56	159.693	129.551	195.625	160.903
1306	ENSMUSG00000010290	AI597479	119.708	139.536	142.472	109.805	128.163	144.927	145.98	134.724	136.015	164.838
1307	ENSMUSG00000010307	Tmem86a	129.979	121.082	142.58	136.587	107.375	199.145	175.094	177.456	198.067	155.358
1308	ENSMUSG00000010311	Optc	0	3.45817	2.75753	5.5858	3.96726	0	3.3522	2.49131	2.634	1.66503
1309	ENSMUSG00000010342	Tex14	1.09824	1.96541	0.0846913	0.0890394	0.215583	0.966181	0.0888017	4.05906	1.68939	0.076593
1310	ENSMUSG00000010358	Ifi35	288.007	256.369	210.846	303.678	312.811	145.894	107.212	187.296	90.3307	148.35
1311	ENSMUSG00000010362	Rdm1	51.9608	46.4381	42.9219	52.4324	37.7997	61.414	36.2194	54.3993	36.6062	35.4134
1312	ENSMUSG00000010376	Nedd8	347.563	335.333	392.575	414.537	388.725	408.403	366.87	456.846	426.883	425.89
1313	ENSMUSG00000010392	Gosr1	193.824	326.649	209.131	193.704	249.106	192.111	191.553	177.265	186.193	207.445
1314	ENSMUSG00000010406	Mrpl52	334.816	300.39	405.614	392.012	378.82	365.663	369.044	363.879	336.233	360.294
1315	ENSMUSG00000010435	Spaca7	0	0	0	0	0	0	0	0	0	0
1316	ENSMUSG00000010453	Kansl3	232.259	253.832	256.338	172.957	267.604	233.868	229.235	217.093	238.367	220.206
1317	ENSMUSG00000010461	Eya4	10.2741	13.8737	11.1348	7.6426	14.4149	11.4454	5.67738	12.6748	5.99403	6.30782
1318	ENSMUSG00000010476	Ebf3	0.836588	7.57008	8.11724	2.24723	4.91253	1.85824	0.746289	4.08187	4.79179	1.11652
1319	ENSMUSG00000010505	Myt1	0.739276	0	0.777474	0	0	0	0	0	0	0
1320	ENSMUSG00000010517	Faf1	104.214	88.0491	120.378	102.713	95.8465	131.073	149.197	120.348	113.733	128.429
1321	ENSMUSG00000010529	Gm266	3.29472	2.36502	5.51505	0.954822	5.82559	7.72944	5.87837	11.5988	3.21294	4.16258
1322	ENSMUSG00000010538	Tsacc	11.4559	4.72361	12.4713	11.4194	10.4145	16.5535	12.4713	12.6779	3.21294	13.6925
1323	ENSMUSG00000010554	Mettl16	77.0294	54.85	79.9839	75.6955	63.379	97.4874	166.955	86.5354	95.0767	107.514
1324	ENSMUSG00000010592	Dazl	0	0	0	0	0	0	0	0	0	0
1325	ENSMUSG00000010601	Apol7a	74.4961	87.2807	123.215	75.6692	74.4697	68.9065	37.5629	106.89	60.8219	107.703
1326	ENSMUSG00000010607	Pigyl	106.709	69.6355	129.045	106.871	85.7905	104.317	79.8	87.6042	99.8436	98.0731
1327	ENSMUSG00000010608	Rbm25	301.047	327.505	301.973	276.971	333.429	302.218	329.826	311.546	302.573	327.903
1328	ENSMUSG00000010609	Psen2	451.44	369.059	415.707	509.361	410.398	366.059	279.655	433.017	345.454	418.436
1329	ENSMUSG00000010651	Acaa1b	407.014	320.741	272.334	398.796	349.582	225.523	109.532	325.206	252.895	252.216
1330	ENSMUSG00000010660	Plcd1	35.1538	22.1701	27.8873	27.9278	22.356	27.2176	20.7784	33.9638	33.8173	29.4263
1331	ENSMUSG00000010663	Fads1	764.645	620.795	708.527	777.111	596.35	418.896	361.138	460.886	378.18	660.396
1332	ENSMUSG00000010721	Lmbr1	37.3402	45.0078	44.6742	28.5747	36.4346	47.6644	34.6672	65.8281	33.5786	42.0675
1333	ENSMUSG00000010751	Tnfrsf22	15.2855	21.6585	22.7871	32.4585	35.3107	33.1247	17.2616	21.1229	14.8652	20.7742
1334	ENSMUSG00000010755	Cars	98.8758	104.927	130.039	97.2459	133.914	139.359	167.119	130.618	165.038	121.636
1335	ENSMUSG00000010760	Phlda2	12.4323	0	14.508	9.02573	2.51319	18.2842	19.4083	31.4972	19.3464	29.8406
1336	ENSMUSG00000010796	Asz1	0	0	0.303949	0	0	0	0	0	0	0
1337	ENSMUSG00000010797	Wnt2	50.519	23.6502	22.0602	34.3736	22.1372	25.1207	23.5135	42.8263	24.6326	34.9656
1338	ENSMUSG00000010803	Gabra1	0	0.836886	0.157823	0.330293	0	1.0143	0.166655	1.50166	0.729597	0.428679
1339	ENSMUSG00000010825	Grid2ip	1.954	0	2.45369	0	0	0	0.979729	0	4.28392	1.66503
1340	ENSMUSG00000010830	Kdelr3	64.7961	44.9354	50.5546	52.5152	51.2652	44.4443	20.5743	39.2575	34.2714	33.3006
1341	ENSMUSG00000010841	Cfap97d1	0	0	0	0	0	0	0	0	0	0
1342	ENSMUSG00000010911	Apip	76.0996	79.9535	76.8746	82.4953	90.7132	104.784	116.738	104.225	100.625	87.4061
1343	ENSMUSG00000010914	Pdhx	180.012	206.476	217.976	177.507	235.154	202.423	216.665	186.228	282.323	253.859
1344	ENSMUSG00000010936	Vac14	280.868	259.909	262.126	276.276	246.888	292.647	363.138	278.664	330.887	326.708
1345	ENSMUSG00000011008	Mcoln2	16.1863	14.4607	21.8833	10.8505	8.75649	28.2658	31.7537	27.85	37.2773	30.412
1346	ENSMUSG00000011034	Slc5a1	10.9824	3.54753	420.982	9.54822	1.16512	0	0	8.92215	1.07098	0.832515
1347	ENSMUSG00000011096	Akt1s1	210.611	284.358	230.381	206.086	289.542	250.438	200.385	213.764	255.058	236.651
1348	ENSMUSG00000011114	Tbrg1	820.891	867.473	766.445	834.428	942.827	574.305	522.36	552.73	496.814	670.486
1349	ENSMUSG00000011118	Panx3	0	0	0	0	0	0	0	0	0	0
1350	ENSMUSG00000011148	Adssl1	189.666	142.531	125.421	194.54	184.559	148.277	85.3079	105.032	116.688	100.801
1351	ENSMUSG00000011154	Cfap161	0	0	0	0	0	0	0	0	0	0
1352	ENSMUSG00000011158	Brf1	98.5838	114.818	90.2069	95.049	108.221	113.751	127.679	107.396	113.685	112.805
1353	ENSMUSG00000011171	Vipr2	0.491756	0.354081	0.416687	0.734158	0.353221	0.739568	0.980016	3.28225	0.818677	0.502919
1354	ENSMUSG00000011179	Odc1	695.094	891.134	1112.37	759.488	965.862	1417.11	2265.02	1503.66	1733.79	1456.53
1355	ENSMUSG00000011254	Thg1l	33.2648	31.3918	37.8312	32.2701	47.5348	52.9437	75.671	40.7783	41.0718	53.1365
1356	ENSMUSG00000011256	Adam19	34.9118	41.3858	24.8598	29.6327	30.5527	18.671	21.1859	23.1168	21.6152	21.5856
1357	ENSMUSG00000011257	Pabpc4	3567.14	3908.13	5212.1	3581.74	4086.71	7183.47	8780.04	6734.69	6801.73	6046.83
1358	ENSMUSG00000011263	Exoc3l2	86.0602	68.5653	87.6985	116.153	70.9123	89.6847	65.4042	72.3431	97.9031	77.5212
1359	ENSMUSG00000011267	Zfp296	12.4573	4.30946	6.77815	7.25068	7.76826	5.53496	7.20385	5.39624	5.01305	6.62418
1360	ENSMUSG00000011305	Plin5	303.114	225.859	155.088	327.329	238.849	111.111	18.6148	179.335	66.4008	149.853
1361	ENSMUSG00000011306	Sugp1	240.878	279.76	243.407	261.097	292.18	201.701	241.675	219.412	271.212	227.076
1362	ENSMUSG00000011349	Dmrtc2	0	0	0	0	0	0	0	0	0	0
1363	ENSMUSG00000011382	Dhdh	124.788	91.5034	68.6779	125.674	67.457	67.2076	52.1146	70.7668	66.5946	68.658
1364	ENSMUSG00000011427	Zfp790	43.8223	30.7453	88.0347	30.554	58.4905	102.64	127.073	82.8358	94.0544	90.4885
1365	ENSMUSG00000011463	Cpb1	6.86004	0	34.7308	8.5934	0	0.304012	0	66.4781	10.0497	0.132651
1366	ENSMUSG00000011486	Slc25a41	0	0	0	0	0	0	0	0	0	0
1367	ENSMUSG00000011589	Fsd1	0.164019	0.17764	1.93336	0.148167	0	1.58535	0	0.139068	0	0.126738
1368	ENSMUSG00000011632	Pinlyp	0	0	0	0.954822	0	0	0	0	0	0
1369	ENSMUSG00000011658	Fuz	60.1768	61.3766	45.9279	69.815	77.9043	49.1812	57.0269	62.5678	56.5267	44.2532
1370	ENSMUSG00000011751	Sptbn4	1.16931	1.18659	1.91508	0.508994	1.16919	1.93903	1.04309	3.58132	1.71059	2.66116
1371	ENSMUSG00000011752	Pgam1	1294.49	780.669	1602.63	1390.54	865.727	1415.88	823.205	1601.3	968.995	1527.7
1372	ENSMUSG00000011831	Evi5	242.464	291.544	224.52	214.112	261.32	361.082	302.731	312.684	303.924	276.034
1373	ENSMUSG00000011832	Evi5l	42.9156	68.6093	61.3838	54.7564	44.3424	57.927	53.8814	45.9608	64.4531	47.2333
1374	ENSMUSG00000011837	Snapc2	72.8419	96.9965	91.3958	90.7502	89.0657	101.658	96.0227	82.0603	96.3778	88.7946
1375	ENSMUSG00000011877	Git1	136.298	126.108	130.646	132.533	118.709	98.5989	97.7191	93.9597	109.242	110.519
1376	ENSMUSG00000011884	Gltp	134.57	134.804	144.687	139.347	136.892	168.497	153.896	128.594	149.829	139.849
1377	ENSMUSG00000011958	Bnip2	227.36	228.156	194.038	198.777	202.308	210.613	238.911	215.132	246.949	211.347
1378	ENSMUSG00000011960	Ccnt1	64.1564	78.7771	65.6412	85.7413	110.433	85.6688	87.406	92.4432	98.1621	66.6105
1379	ENSMUSG00000012017	Scarf2	181.339	107.74	131.858	149.428	144.441	111.777	73.2486	120.819	108.216	105.218
1380	ENSMUSG00000012042	4930579F01Rik	0	0	0	0.909852	0	0	0	0	0	0
1381	ENSMUSG00000012076	Brms1l	14.3646	28.8134	38.4941	18.9366	27.636	21.9957	45.5658	27.5927	32.7376	30.8071
1382	ENSMUSG00000012114	Med15	156.889	127.979	122.431	166.655	126.619	123.25	121.259	99.63	147.183	120.805
1383	ENSMUSG00000012117	Dhdds	299.983	244.078	367.589	268.339	191.079	307.535	295.861	302.454	263.915	259.183
1384	ENSMUSG00000012123	Crybg2	10.2183	2.15511	3.94127	1.66295	1.46212	2.60121	1.035	5.89135	4.82784	1.08858
1385	ENSMUSG00000012126	Ubxn11	4.46908	10.347	8.22027	4.43188	10.9677	2.99191	7.94231	5.71336	6.75216	4.99031
1386	ENSMUSG00000012187	Mogat1	0	0.729239	0	0	4.36362	0	0	0	0	0
1387	ENSMUSG00000012211	Tex22	0	0	0	0	0	0	0	0	0	0
1388	ENSMUSG00000012282	Wnt8a	0	0	0	0.954822	0	0	0	0	0	0
1389	ENSMUSG00000012296	Tjap1	38.0452	41.065	39.4699	41.8386	55.6174	41.2316	44.3865	38.0138	40.4794	50.6369
1390	ENSMUSG00000012350	Ehf	2.44552	1.38031	4.86585	2.3547	1.46701	2.0204	0	6.93443	1.18998	1.84777
1391	ENSMUSG00000012396	Nanog	2.22845	0	4.63372	3.00551	0	4.08236	2.1786	3.6523	0	0
1392	ENSMUSG00000012405	Rpl15	3880.07	3348.36	3369.73	3797.81	3841	3645.05	3204.41	3851.57	3405.92	3443.41
1393	ENSMUSG00000012422	Tmem167	117.307	109.242	106.52	94.5223	116.066	96.6335	104.854	98.5273	105.004	116.548
1394	ENSMUSG00000012428	Steap4	672.123	869.145	469.699	618.725	842.38	316.907	157.736	322.982	249.538	400.44
1395	ENSMUSG00000012429	Mplkip	277.854	181.055	344.277	379.24	235.44	295.29	300.055	412.12	334.222	304.659
1396	ENSMUSG00000012443	Kif11	457.471	662.769	571.759	395.39	614.385	935.859	1165.19	819.233	968.145	747.795
1397	ENSMUSG00000012483	Rpa3	131.136	138.653	198.905	175.793	156.694	198.469	263.669	278.833	252.442	212.149
1398	ENSMUSG00000012519	Mlkl	67.4925	65.0777	31.1356	60.4428	52.1485	37.0057	25.2272	30.6413	38.4336	35.6099
1399	ENSMUSG00000012520	Phox2b	0	0	8.69822	0	0	0	0	8.45374	0	0
1400	ENSMUSG00000012535	Tnpo3	673.727	718.069	652.593	697.499	802.928	683.408	841.009	754.355	806.09	731.826
1401	ENSMUSG00000012609	Ttll5	109.473	72.6584	117.152	99.758	63.4439	151.804	132.485	127.439	116.167	114.658
1402	ENSMUSG00000012640	Zfp715	23.2449	29.1544	24.5392	29.6223	33.6748	37.1787	27.8563	36.9063	34.4796	28.4247
1403	ENSMUSG00000012705	Retn	3.93049	1.45988	1.10622	0	1.44509	0	1.16891	1.1114	3.83149	1.01187
1404	ENSMUSG00000012777	Acp4	1.40422	0	0	0	0	0	0	0	0	0
1405	ENSMUSG00000012819	Cdh23	13.5826	6.55821	9.2364	6.70548	4.26729	3.28302	0.994449	6.64984	11.6529	1.69
1406	ENSMUSG00000012848	Rps5	7098.06	6040.38	6485.91	8047.75	7423.06	6644.02	6054.68	7012.58	5626.55	5731.69
1407	ENSMUSG00000012889	Podnl1	0.919131	0	0	0	0	0	0	0.747454	1.7927	0
1408	ENSMUSG00000013033	Adgrl1	210.101	168.406	149.403	129.4	97.2632	142.488	166.883	102.62	188.839	98.8104
1409	ENSMUSG00000013076	Amotl1	86.6069	104.642	63.8907	61.664	79	52.8907	54.218	55.1599	55.838	65.8755
1410	ENSMUSG00000013083	2200002J24Rik	0	1.11992	8.86263	2.28624	0	0	0	0	0	2.5526
1411	ENSMUSG00000013089	Etv5	8.8236	6.49936	8.34272	7.68621	5.70519	9.59598	9.49087	9.104	11.4121	8.39751
1412	ENSMUSG00000013091	Tmem190	3.23596	0	0.724458	2.80904	0	0	2.88637	2.6245	0.84156	3.10699
1413	ENSMUSG00000013150	Gfod2	13.8736	14.2932	10.4543	15.1088	8.9109	15.5445	7.28667	7.39074	9.64752	9.23863
1414	ENSMUSG00000013155	Enkd1	62.2959	39.6423	48.2136	52.1845	50.8391	33.5678	58.0416	48.7743	46.7937	31.9519
1415	ENSMUSG00000013158	4933405L10Rik	0	0	0	0	1.16512	0	0	0	0	0
1416	ENSMUSG00000013160	Atp6v0d1	455.182	458.12	613.234	505.28	535.323	585.337	500.919	572.08	505.432	536.285
1417	ENSMUSG00000013236	Ptprs	46.8508	55.633	43.2396	34.774	31.6908	38.465	44.0239	41.1466	47.9988	40.6413
1418	ENSMUSG00000013275	Slc41a1	4.75466	5.13644	4.57632	4.42006	4.47029	3.33678	3.43417	3.99009	2.7099	3.934
1419	ENSMUSG00000013338	Fer1l4	0	0	0	0	0	0	0	0	0	0
1420	ENSMUSG00000013353	4931406B18Rik	0.526825	0.68467	0.677364	5.873	1.32388	1.44913	0.578076	1.62113	0.959626	0.545926
1421	ENSMUSG00000013367	Iglon5	0.67877	0.731175	0	0.592104	6.0403	0	0	0.553453	0.662066	0.515443
1422	ENSMUSG00000013415	Igf2bp1	8.53174	11.3028	12.879	7.74993	13.4581	22.1368	29.299	20.8746	24.6848	19.1372
1423	ENSMUSG00000013418	B4galnt2	5.4912	5.91255	37.6862	2.86447	5.82559	11.5942	18.6148	9.81437	13.9227	9.99018
1424	ENSMUSG00000013419	Zfp651	0	39.5999	67.4016	50.8893	40.8078	61.1248	57.751	57.3704	86.4202	70.2028
1425	ENSMUSG00000013465	Nelfb	92.8819	99.2709	101.001	99.7332	105.394	109.357	99.5452	97.9958	94.2135	96.6199
1426	ENSMUSG00000013483	Card14	3.57745	3.81782	28.9531	0	1.61123	9.45988	3.51478	6.03977	8.51837	10.6068
1427	ENSMUSG00000013495	Tmem175	92.9283	68.6438	79.4269	68.4636	98.9979	67.283	84.5143	69.4308	94.2038	52.3064
1428	ENSMUSG00000013523	Bcas1	5.97819	11.5181	22.5196	9.709	9.55776	46.7462	67.7915	74.6389	69.3663	42.2622
1429	ENSMUSG00000013539	Tango2	105.773	121.906	80.2418	109.903	134.483	67.2994	75.0002	78.2321	80.3221	67.5984
1430	ENSMUSG00000013584	Aldh1a2	13.1789	10.6426	65.2614	8.5934	11.6512	36.7149	13.7162	27.6587	16.0647	15.8178
1431	ENSMUSG00000013593	Ndufs2	607.629	490.54	620.268	642.088	591.745	578.961	459.932	584.641	536.558	576.198
1432	ENSMUSG00000013611	Snx31	0.612914	0	0	0	0	0	0.546772	0	0	0.93114
1433	ENSMUSG00000013622	Atraid	303.649	269.175	251.111	339.646	300.713	233.801	135.563	224.658	176.703	204.846
1434	ENSMUSG00000013629	Cad	58.715	51.3575	76.6196	58.0852	46.2583	58.8141	96.2956	60.9694	76.5995	88.0054
1435	ENSMUSG00000013643	Lypd8	9.3971	1.26464	1548.75	16.713	1.24536	0	2.09583	48.6182	2.29087	0.890004
1436	ENSMUSG00000013646	Sh3bp5l	173.031	215.486	294.828	163.746	266.435	292.254	390.576	370.432	368.22	303.505
1437	ENSMUSG00000013653	1810065E05Rik	0	0	0	0	0	0	0	0	0	0
1438	ENSMUSG00000013662	Atad1	519.331	532.162	546.993	525.419	634.654	465.056	407.456	468.696	444.011	516.91
1439	ENSMUSG00000013663	Pten	606.511	613.603	575.879	572.522	526.1	508.743	484.333	481.41	485.005	505.714
1440	ENSMUSG00000013668	4933402N03Rik	0	0	0	0	0	0	0	0	0	0
1441	ENSMUSG00000013698	Pea15a	151.29	121.43	146.879	159.186	116.264	130.23	103.556	135.042	131.484	117.078
1442	ENSMUSG00000013701	Timm23	558.652	582.867	515.99	591.799	667.216	477.214	441.903	411	413.373	551.443
1443	ENSMUSG00000013707	Tnfaip8l2	59.305	91.0533	66.1806	80.2051	64.0815	102.415	50.9459	87.4371	69.6137	60.7736
1444	ENSMUSG00000013736	Trnt1	174.191	186.95	141.801	141.101	230.211	155.822	201.333	165.864	171.511	171.868
1445	ENSMUSG00000013766	Ly6g6e	1.71027	1.33445	0.721105	1.46985	3.43112	0.894928	0.451625	0.701905	4.45663	1.28977
1446	ENSMUSG00000013787	Ehmt2	262.971	216.625	230.659	247.617	214.819	215.089	224.818	197.057	216.693	197.326
1447	ENSMUSG00000013822	Elof1	296.152	291.622	304.798	375.341	381.278	312.886	374.298	346.176	378.158	380.774
1448	ENSMUSG00000013833	Med16	90.2635	93.8342	71.2908	91.3062	86.0595	87.793	103.982	83.7134	102.853	90.3712
1449	ENSMUSG00000013846	St3gal1	1292.8	1078.66	1210.26	1019.64	772.22	1371.29	969.574	1063.48	689.692	1164.75
1450	ENSMUSG00000013858	Tmem259	975.591	945.909	942.806	1077.13	1079.88	946.846	945.092	948.918	845.664	932.967
1451	ENSMUSG00000013878	Rnf170	29.7849	31.4664	32.2271	39.0293	30.3796	35.1601	29.3274	22.6493	39.067	40.6722
1452	ENSMUSG00000013921	Clip3	16.048	6.65464	13.0762	5.34542	18.5585	14.6673	4.61296	7.2492	5.90162	8.76394
1453	ENSMUSG00000013928	Thap8	2.84881	1.0403	0.795536	2.48119	1.00867	2.50742	4.2354	0.788565	1.85221	2.88196
1454	ENSMUSG00000013936	Myl2	6.15116	1.19833	2.32456	0	0	0.800917	0.40339	2.71108	5.97734	1.89596
1455	ENSMUSG00000013973	Dedd	168.771	223.765	180.007	147.925	193.941	204.215	179.205	149.815	198.274	172.536
1456	ENSMUSG00000013974	Mcemp1	230.63	180.924	227.955	244.435	213.216	219.323	124.426	223.054	176.712	149.853
1457	ENSMUSG00000013997	Nit1	712.025	594.28	485.442	684.703	584.33	435.108	316.833	446.267	415.716	423.787
1458	ENSMUSG00000014030	Pax5	51.3362	39.6972	34.3477	40.8116	63.6262	30.0534	10.2403	17.7802	14.8027	23.3831
1459	ENSMUSG00000014039	Prdm15	23.3393	27.0653	23.0361	11.2722	13.0488	24.0966	33.7816	21.2563	14.9436	28.4431
1460	ENSMUSG00000014074	Rnf168	240.484	285.434	295.235	235.473	280.079	328.495	454.481	312.434	404.838	374.347
1461	ENSMUSG00000014075	Tctex1d2	24.2364	24.4238	28.0193	33.6544	30.6057	29.4321	22.6008	25.6738	16.17	21.3056
1462	ENSMUSG00000014077	Chp1	723.133	863.124	733.244	750.117	881.795	509.37	346.586	496.967	372.589	614.125
1463	ENSMUSG00000014104	Sval2	0	0	0	0	0	0	0	0	0	0
1464	ENSMUSG00000014158	Trpv4	12.7997	23.8202	14.7746	12.0445	12.927	14.4386	3.80844	8.84662	3.36621	9.61797
1465	ENSMUSG00000014164	Klhl3	179.177	152.588	152.143	156.966	142.635	126.924	54.5832	120.506	65.608	85.0862
1466	ENSMUSG00000014177	Tvp23b	82.865	80.1305	100.43	84.772	81.7808	85.5635	59.3194	85.7726	72.6866	85.062
1467	ENSMUSG00000014195	Dnajc7	338.797	295.164	331.598	353.656	316.995	327.146	307.8	319.351	283.301	294.461
1468	ENSMUSG00000014198	Zfp385c	0.987352	0	1.03384	0	0	0	0.59578	0	0.529224	0
1469	ENSMUSG00000014226	Cacybp	135.302	115.651	153.024	148.457	130.168	174.31	212.963	153.656	176.371	169.571
1470	ENSMUSG00000014232	Cluap1	26.2906	34.0104	41.9012	34.5718	34.9138	34.6644	37.682	33.4676	32.8315	36.2446
1471	ENSMUSG00000014243	Zswim7	25.2595	39.0228	26.6561	29.5995	33.7884	34.7825	21.554	18.7365	21.4196	29.138
1472	ENSMUSG00000014245	Pigl	24.6956	25.2803	39.2026	36.3563	28.2943	33.272	31.2028	19.415	32.3745	34.9234
1473	ENSMUSG00000014294	Ndufa2	539.236	449.354	588.272	610.131	627.998	580.675	521.169	631.688	548.342	598.578
1474	ENSMUSG00000014301	Pam16	24.0736	45.0902	12.093	81.0712	109.201	42.4242	74.0926	46.7221	63.2819	40.9828
1475	ENSMUSG00000014303	Glis2	17.2041	15.4563	21.1123	16.6374	15.5751	17.0564	13.4731	15.5899	18.7266	14.1679
1476	ENSMUSG00000014313	Cox6c	1392.81	1259.84	1521.33	1558.21	1505.63	1180.73	1255.03	1325.21	1199.35	1334.31
1477	ENSMUSG00000014329	Bicc1	208.342	162.093	188.879	166.025	140.807	153.949	135.204	181.579	187.339	212.065
1478	ENSMUSG00000014349	Ube2z	773.161	788.734	870.459	767.677	847.04	911.108	895.472	877.94	906.05	853.328
1479	ENSMUSG00000014351	Gip	1.15662	0	25.3977	1.00368	0	0	0	0	0	0.875973
1480	ENSMUSG00000014353	Tmem87b	153.409	227.697	158.851	154.154	220.983	107.302	106.133	135.019	123.578	121.087
1481	ENSMUSG00000014355	Anapc1	123.854	140.532	135.345	132.77	119.242	117.996	148.166	116.305	137.026	154.669
1482	ENSMUSG00000014361	Mertk	281.128	322.128	294.823	266.344	300.523	332.686	267.653	297.07	326.46	278.978
1483	ENSMUSG00000014402	Tsg101	169.301	175.647	158.62	192.835	202.99	172.794	161.488	194.913	169.855	186.858
1484	ENSMUSG00000014418	Hps5	53.5767	31.8791	55.5207	35.7617	48.5296	45.9751	32.0113	55.1864	73.4716	31.5927
1485	ENSMUSG00000014426	Map3k4	33.0427	20.4721	36.9275	26.4821	24.9053	30.9477	36.8786	27.7901	43.416	36.6116
1486	ENSMUSG00000014444	Piezo1	440.305	372.345	416.634	479.036	338.759	523.703	646.962	444.049	605.167	428.673
1487	ENSMUSG00000014453	Blk	67.0172	63.5452	29.6038	53.088	69.7037	8.15027	5.25422	20.5513	3.86809	15.1488
1488	ENSMUSG00000014470	Rnf166	66.74	60.8397	63.2943	75.7152	61.8408	66.175	46.2267	66.0197	55.999	55.7495
1489	ENSMUSG00000014496	Ankrd28	48.0534	58.2841	40.3499	42.6434	49.9562	48.018	45.2595	42.8332	38.763	50.0968
1490	ENSMUSG00000014498	Ankrd52	295.366	322.132	271.462	207.854	216.284	274.015	375.13	196.638	339.038	317.565
1491	ENSMUSG00000014503	Pkd2l2	55.9358	93.8036	104.967	40.9887	82.1053	140.74	231.025	132.859	163.425	133.979
1492	ENSMUSG00000014504	Srp19	296.849	312.774	368.114	328.332	349.22	348.765	403.2	417.236	424.633	365.379
1493	ENSMUSG00000014529	Tmbim7	0	0	0	0	0	0	0	0	0	0
1494	ENSMUSG00000014542	Clec4f	1077.72	1175.99	454.388	1355.52	1365.91	298.75	100.583	402.561	185.28	364.449
1495	ENSMUSG00000014543	Klra17	7.77792	2.39274	7.4391	12.2722	1.17867	8.79734	0.991235	14.9962	6.50127	7.58
1496	ENSMUSG00000014547	Wdfy2	204.422	244.514	154.312	170.841	197.481	209.674	202.601	208.205	208.685	176.973
1497	ENSMUSG00000014550	Rbsn	27.3963	35.0773	26.8902	23.8878	25.2493	24.557	27.7258	24.2029	29.7457	28.3862
1498	ENSMUSG00000014551	Mrps25	51.9865	60.0084	70.6163	67.0441	51.4266	74.2779	103.306	60.6136	85.268	76.7284
1499	ENSMUSG00000014554	Dguok	79.9423	91.2978	100.333	84.5318	92.8957	98.1093	91.8034	101.27	112.359	93.3919
1500	ENSMUSG00000014592	Camta1	301.979	270.623	356.726	210.085	310.556	290.316	317.014	253.273	257.925	260.511
1501	ENSMUSG00000014599	Csf1	176.349	220.357	102.39	124.783	177.456	114.123	91.6741	74.546	107.009	86.7586
1502	ENSMUSG00000014601	Strip1	168.538	215.717	172.873	165.638	154.603	139.278	121.325	123.997	148.149	172.961
1503	ENSMUSG00000014602	Kif1a	0.827221	2.37198	1.28281	0.907919	0.962311	0.169156	1.15127	1.04303	0.101417	0.195511
1504	ENSMUSG00000014603	Alx3	0	0	0	0	0	0	0	0	0.655774	0
1505	ENSMUSG00000014606	Slc25a11	297.58	249.112	331.923	359.349	247.492	262.68	223.644	286.018	268.327	289.827
1506	ENSMUSG00000014609	Chrne	3.05397	0	1.8633	1.92456	0	0	0	0	0	0
1507	ENSMUSG00000014633	Cmc2	105.236	60.7181	96.4351	108.751	82.8867	140.663	172.563	135.767	135.184	133.832
1508	ENSMUSG00000014668	Chfr	235.757	317.435	242.799	226.704	263.175	256.664	298.889	278.502	276.777	254.946
1509	ENSMUSG00000014686	Ceacam16	0.665012	0	0	2.67589	3.29106	0	0	2.49433	3.07685	0.505397
1510	ENSMUSG00000014704	Hoxa2	13.1789	13.0076	21.141	11.4579	8.15582	9.66181	6.8581	11.5988	7.49686	6.66012
1511	ENSMUSG00000014725	Adam28	2.1065	2.20769	0	0	2.21118	1.0228	0	0.859736	1.04252	0
1512	ENSMUSG00000014747	Ankrd53	1.84542	4.37977	1.54587	0	1.95997	0	0.823093	0	0	2.05373
1513	ENSMUSG00000014748	Tex261	255.217	226.532	277.588	286.764	233.46	246.053	241.692	213.046	263.278	258.156
1514	ENSMUSG00000014763	Fam120b	218.738	215.116	222.145	226.813	229.974	249.414	172.898	240.095	230.657	215.189
1515	ENSMUSG00000014767	Tbp	59.9241	95.5606	74.3953	64.1423	80.5728	91.7589	85.3377	67.7564	77.3229	76.4355
1516	ENSMUSG00000014769	Psmb1	981.077	1015.5	1073.38	1224.44	1229.69	1097.97	1141.92	1260.7	1139.8	1089.14
1517	ENSMUSG00000014771	Pdcd2	53.4201	82.4853	79.3612	74.5649	82.9812	70.5828	62.5002	61.121	51.9786	61.3083
1518	ENSMUSG00000014773	Dll1	8.99002	6.53364	19.1348	4.98799	12.5934	5.07422	4.78586	4.36188	8.93202	2.86794
1519	ENSMUSG00000014776	Nol3	4.15419	0	4.34212	0	0	4.17577	0	1.62339	0	1.38984
1520	ENSMUSG00000014778	Fhod1	136.649	128.339	124.642	120.346	111.461	84.611	115.462	94.46	106.495	86.0941
1521	ENSMUSG00000014782	Plekhg4	0	0	0	0	2.69464	0	1.39509	0.636065	0.76258	0
1522	ENSMUSG00000014786	Slc9a5	16.4738	19.0881	13.1025	12.5311	10.9248	12.9307	12.4707	18.0399	23.2733	13.1778
1523	ENSMUSG00000014791	Elmo3	228.418	245.153	224.212	200.562	229.684	182.061	231.964	197.984	198.899	190.842
1524	ENSMUSG00000014813	Stc1	46.4747	31.9278	30.3328	59.199	32.6233	8.69562	7.83783	15.1677	7.49686	19.9804
1525	ENSMUSG00000014837	4931428F04Rik	23.988	17.775	46.9599	36.9063	22.9731	17.882	26.2501	21.2069	23.5254	26.931
1526	ENSMUSG00000014846	Tppp3	29.0905	16.6826	19.0345	26.707	18.8455	10.2044	6.2066	18.6899	11.3398	8.7727
1527	ENSMUSG00000014850	Msh3	114.7	92.6708	106.59	99.0871	95.7982	82.9026	159.832	120.074	119.995	110.431
1528	ENSMUSG00000014852	Adamts13	107.286	101.617	84.0083	114.584	84.4966	65.3741	70.732	86.9475	62.887	79.5522
1529	ENSMUSG00000014856	Tmem208	187.086	175.535	258.237	268.273	257.247	239.674	232.653	267.22	274.748	260.21
1530	ENSMUSG00000014859	E2f4	647.872	804.208	875.631	642.69	805.675	1115.16	1601.26	1142.54	1292.97	1126.08
1531	ENSMUSG00000014867	Surf4	486.762	390.918	646.425	496.665	399.013	454.212	379.323	475.032	452.97	557.316
1532	ENSMUSG00000014873	Surf2	106.163	91.5752	106.188	104.882	123.639	90.1335	102.988	89.951	97.558	102.453
1533	ENSMUSG00000014905	Dnajb9	289.223	358.727	400.099	293.185	378.552	330.963	193.513	313.37	260.746	302.686
1534	ENSMUSG00000014907	Naf1	90.28	107.77	92.8704	92.2252	109.755	90.3219	116.752	73.3843	82.8518	83.621
1535	ENSMUSG00000014932	Yes1	152.892	150.602	145.326	110.58	149.393	129.783	89.154	117.02	139.361	117.32
1536	ENSMUSG00000014956	Ppp1cb	1558.75	1661.66	1983.1	1400.17	1693.93	2106.27	2482.02	2290.86	2099.12	1985.55
1537	ENSMUSG00000014959	Gorasp2	804.124	790.84	764.688	810.344	761.554	621.767	571.403	596.422	574.116	894.083
1538	ENSMUSG00000014980	Tsen15	58.7572	60.2082	62.0794	58.1079	55.6774	68.7781	72.3511	59.6799	73.8572	73.6315
1539	ENSMUSG00000015001	Oc90	0	0	0	0	0	0	0	0	0	0
1540	ENSMUSG00000015002	Efr3a	81.7342	83.734	88.1764	67.9371	102.856	75.9816	95.012	68.5285	102.889	81.678
1541	ENSMUSG00000015013	Trappc2l	45.8812	37.9625	46.9647	56.9451	51.7779	63.3804	41.0828	56.6299	56.8823	48.5596
1542	ENSMUSG00000015016	Acsf3	168.755	174.619	223.17	186.43	168.145	164.327	131.69	178.91	171.493	190.863
1543	ENSMUSG00000015023	Ddx19a	175.084	162.223	175.705	186.108	190.842	213.51	244.858	194.235	220.261	226.143
1544	ENSMUSG00000015027	Galns	202.332	170.224	215.047	163.984	165.667	195.628	146.334	187.361	207.8	236.484
1545	ENSMUSG00000015053	Gata2	45.0904	72.4158	49.162	39.4592	56.217	40.1902	64.8913	41.3974	72.8641	46.5002
1546	ENSMUSG00000015083	C8g	276.484	197.823	437.266	275.393	256.926	426.958	229.428	472.323	324.937	414.174
1547	ENSMUSG00000015085	Entpd2	120.922	72.3885	111.73	123.737	71.3531	12.541	5.02016	27.4424	11.7417	39.0976
1548	ENSMUSG00000015087	Rabl6	98.341	111.669	100.973	116.764	85.6546	113.753	110.839	121.119	113.924	135.135
1549	ENSMUSG00000015090	Ptgds	3.29472	2.13089	2.00771	9.29992	9.74474	1.35149	2.14278	0	0	4.54579
1550	ENSMUSG00000015092	Edf1	735.362	647.999	914.568	896.26	787.822	799.231	710.622	890.484	760.758	772.495
1551	ENSMUSG00000015093	Clic3	7.89344	10.7396	10.2349	9.73516	11.3627	14.8531	1.86735	9.49308	2.53096	5.31604
1552	ENSMUSG00000015094	Npdc1	49.9844	38.2658	38.2061	41.6788	50.2839	19.9741	14.2141	38.2841	28.3732	30.4368
1553	ENSMUSG00000015095	Fbxw5	115.641	103.833	89.9562	108.385	92.9771	86.9614	84.7944	78.8454	85.4803	101.757
1554	ENSMUSG00000015112	Slc25a13	536.989	472.478	325.982	536.147	458.354	288.268	145.878	310.666	237.926	336.655
1555	ENSMUSG00000015120	Ube2i	637.05	745.828	824.357	742.249	781.859	917.326	1013.32	899.457	935.127	881.461
1556	ENSMUSG00000015126	Tsr3	104.333	122.981	119.48	119.326	156.11	100.459	89.1553	110.596	103.833	105.665
1557	ENSMUSG00000015127	Unkl	45.7486	45.192	66.5994	32.8723	51.1086	142.77	242.88	98.1442	139.053	124.632
1558	ENSMUSG00000015133	Lrrk1	70.6443	57.4212	88.8262	70.4567	49.1945	77.3171	95.4157	97.8927	96.2071	79.1124
1559	ENSMUSG00000015134	Aldh1a3	7.61821	13.5876	29.5123	13.3984	20.0533	2.35354	1.84236	9.21584	2.68596	5.30716
1560	ENSMUSG00000015143	Actn1	333.419	242.724	314.811	337.244	235.78	288.164	223.615	285.602	265.989	250.799
1561	ENSMUSG00000015149	Sirt2	298.002	237.147	272.038	269.704	272.409	288.118	227.001	239.695	241.849	237.361
1562	ENSMUSG00000015165	Hnrnpl	2247.34	1987.05	2206.03	2269.16	2125.08	2310.19	2414.06	2250.59	2399.93	2335.84
1563	ENSMUSG00000015176	Nolc1	638.797	842.244	666.562	671.834	782.491	687.522	1061.9	612.125	792.396	951.279
1564	ENSMUSG00000015189	Casd1	36.4902	28.7304	33.5468	36.5128	31.3588	37.125	27.4084	35.3371	44.4973	33.3972
1565	ENSMUSG00000015202	Cnksr3	476.746	195.956	361.475	518.565	210.724	223.899	139.509	300.902	192.221	315.515
1566	ENSMUSG00000015214	Mtmr1	0	39.7454	30.527	27.4072	38.9422	30.7061	29.2664	28.1555	41.6818	38.752
1567	ENSMUSG00000015217	Hmgb3	497.545	1272.1	1114.35	1103.92	1243.08	1576	2177.4	1457.75	1832.62	1474.56
1568	ENSMUSG00000015222	Map2	20.6326	65.0637	23.5184	35.3115	35.5002	16.6823	22.6714	15.7392	21.4186	22.4882
1569	ENSMUSG00000015224	Cyp2j9	10.3649	11.6293	10.4269	12.9924	30.4406	4.38506	2.22384	0	1.2154	6.61087
1570	ENSMUSG00000015242	Nipsnap3a	0	0	0	0	0	0	0	0	0	0
1571	ENSMUSG00000015243	Abca1	1423.26	1636.98	1758.48	1187.25	1091.56	1670.41	1267.3	1433.35	1353.46	1828.65
1572	ENSMUSG00000015247	Nipsnap3b	244.981	237.839	156.891	239.908	271.114	103.272	86.2923	119.109	93.4077	121.891
1573	ENSMUSG00000015289	Lage3	7.68768	120.769	170.456	157.822	157.755	149.546	163.241	159.624	167.999	158.775
1574	ENSMUSG00000015290	Ubl4a	0	107.526	153.021	139.222	133.416	159.398	137.921	132.523	144.502	125.483
1575	ENSMUSG00000015291	Gdi1	39.4239	167.459	149.049	166.261	155.089	138.37	146.492	130.301	142.532	141.002
1576	ENSMUSG00000015305	Sash1	77.2472	116.553	71.8739	64.292	90.689	53.9662	34.8499	55.5068	43.422	51.531
1577	ENSMUSG00000015312	Gadd45b	147.427	111.275	38.1744	147.339	142.619	31.81	20.2117	55.5619	25.5664	23.3151
1578	ENSMUSG00000015314	Slamf6	50.9366	19.3403	19.8746	25.8647	35.0687	27.4233	6.44761	31.7047	29.1441	26.7087
1579	ENSMUSG00000015316	Slamf1	78.1579	72.3621	53.5578	70.8049	50.6484	42.2365	64.0247	67.4998	48.9594	69.7491
1580	ENSMUSG00000015335	Zdhhc12	176.134	175.045	175.143	179.491	172.49	148.527	131.305	136.127	110.477	134.311
1581	ENSMUSG00000015337	Endog	197.377	197.417	291.552	264.767	200.083	182.52	99.2489	185.575	123.353	238.064
1582	ENSMUSG00000015340	Cybb	0	170.033	165.179	189.364	146.221	205.075	120.949	185.737	168.059	156.588
1583	ENSMUSG00000015341	Golga7	760.573	882.789	1055.42	1000.7	977.114	1133.52	1118.31	1312.11	1082.17	986.078
1584	ENSMUSG00000015342	Xk	0	623.078	744.532	413.438	518.477	1282.12	1576.38	1110.8	1277.68	1036.48
1585	ENSMUSG00000015354	Pcolce2	170.138	82.2447	209.279	160.128	92.2371	87.5606	63.1356	139.908	103.363	97.0664
1586	ENSMUSG00000015355	Cd48	112.463	88.2737	73.4655	99.632	79.1353	93.1276	77.3655	88.3789	89.4449	67.261
1587	ENSMUSG00000015357	Clpx	1573.84	2283.6	943.879	1627.25	2169.07	790.484	465.774	855.341	697.363	829.911
1588	ENSMUSG00000015363	Trabd	428.755	423.886	549.646	448.18	433.493	307.038	249.047	319.015	307.403	488.431
1589	ENSMUSG00000015365	Mov10l1	0	0	0	0	0	0	0	0	0	0
1590	ENSMUSG00000015377	Dennd6b	56.0537	49.3327	48.6823	56.138	50.1807	31.4543	39.667	45.4417	36.3398	33.9064
1591	ENSMUSG00000015396	Cd83	146.293	65.1855	46.6853	153.707	85.611	59.5219	10.5904	39.5199	18.5222	35.0871
1592	ENSMUSG00000015401	Cltrn	0	41.3878	29.4136	33.4188	57.0908	21.256	6.8581	35.6886	21.4196	24.1429
1593	ENSMUSG00000015405	Ace2	0	8.27757	720.77	34.236	15.1465	8.69562	1.95946	14.2754	9.075	7.49264
1594	ENSMUSG00000015437	Gzmb	91.1539	52.0304	50.5546	103.121	72.2373	18.3574	3.91892	40.1497	22.4906	19.9804
1595	ENSMUSG00000015441	Gzmf	1.09824	0	0	0	0	0	0	0.892215	0	0
1596	ENSMUSG00000015443	Gzmn	0	0	0	0	0	0	0	0	0	0
1597	ENSMUSG00000015452	Ager	29.3066	45.2602	22.3927	32.9654	30.2419	10.092	17.0092	17.3135	22.4904	16.5742
1598	ENSMUSG00000015461	Atf6b	38.4689	30.1037	38.5691	39.6602	33.4403	32.2812	32.5054	30.0794	31.8825	34.2531
1599	ENSMUSG00000015467	Egfl8	8.18986	7.01228	4.82804	1.86819	2.85672	4.61409	2.16603	5.18539	15.541	2.38586
1600	ENSMUSG00000015468	Notch4	11.2732	22.5904	14.8421	7.02607	11.9536	6.94011	4.11513	8.18312	3.75776	12.4015
1601	ENSMUSG00000015474	Ppt2	362.565	279.796	290.486	405.875	347.387	271.257	207.926	291.94	258.5	287.99
1602	ENSMUSG00000015476	Prrt1	2.28524	3.2822	1.91605	1.32893	0	0	0.679468	0	0	0
1603	ENSMUSG00000015478	Rnf5	202.049	220.531	395.24	326.136	280.197	329.498	330.691	388.722	404.573	364.311
1604	ENSMUSG00000015484	Fam163a	4.39296	2.36502	7.3534	1.90964	6.9907	1.93236	0.979729	7.13772	4.28392	3.33006
1605	ENSMUSG00000015488	Cacfd1	136.881	130.161	146.893	148.363	117.001	90.8178	68.2876	109.388	97.7921	110.929
1606	ENSMUSG00000015501	Hivep2	61.852	110.559	56.699	46.9786	101.135	48.5569	32.2928	35.1934	30.9953	38.9291
1607	ENSMUSG00000015519	2310057J18Rik	0	0	0	0	0	0	0	0	0	0
1608	ENSMUSG00000015522	Arnt	497.032	506.099	374.555	417.457	399.306	352.537	413.751	346.524	341.08	405.863
1609	ENSMUSG00000015533	Itga2	123.64	261.491	65.7289	110.716	218.38	36.294	25.0342	48.9389	31.8347	33.0223
1610	ENSMUSG00000015536	Mocs2	601.388	592.665	549.33	657.648	663.318	490.529	381.389	526.437	567.881	586.75
1611	ENSMUSG00000015542	Nat9	83.1056	82.0609	62.5934	100.895	68.4944	48.7281	65.7264	63.8412	90.4401	59
1612	ENSMUSG00000015568	Lpl	6396.94	6110.45	5134.46	6454.37	6191.64	3214.41	1938.13	3659.96	2921.07	5410.46
1613	ENSMUSG00000015575	Atp6v0e	432.427	395.942	474.878	480.507	478.727	479.851	374.679	483.171	467.231	426.019
1614	ENSMUSG00000015579	Nkx2-5	0	0	2.58528	0	0	0	0	0	0	0
1615	ENSMUSG00000015597	Zfp318	22.565	42.1733	14.7784	18.5118	16.2658	16.4251	25.7006	14.9588	33.1507	13.3034
1616	ENSMUSG00000015599	Ttbk1	0	2.29284	4.80241	3.13877	6.61033	4.00192	0	1.5938	0	2.24137
1617	ENSMUSG00000015605	Srf	66.3034	61.2414	62.8004	65.289	44.9179	53.2333	50.7054	51.7715	45.9692	57.5439
1618	ENSMUSG00000015619	Gata3	3.90011	0.90782	1.77776	3.15312	2.19043	1.91495	3.45986	1.70927	2.60268	2.26624
1619	ENSMUSG00000015627	Gata5	9.88416	8.27757	49.6355	6.68376	6.9907	4.8309	5.90034	8.92215	11.8174	3.33006
1620	ENSMUSG00000015647	Lama5	19.6357	22.9006	21.7647	21.6706	19.3593	7.45305	12.9715	18.9783	21.4672	9.97271
1621	ENSMUSG00000015652	Steap1	18.177	35.6024	5.54471	17.3076	36.0379	4.36644	11.7905	8.76502	16.1179	7.53151
1622	ENSMUSG00000015653	Steap2	157.409	174.181	99.0021	119.722	140.514	108.525	120.437	110.594	183.612	157.858
1623	ENSMUSG00000015656	Hspa8	4512.37	3921.06	3889.6	4551.43	3843.79	4719.39	5387.4	4822.43	5743.21	3977.9
1624	ENSMUSG00000015659	Serac1	4.4096	7.21203	5.31877	4.70984	2.61397	5.52977	3.79982	4.62368	6.34546	6.12608
1625	ENSMUSG00000015665	Awat1	0	2.36502	0	0	0	0	0	0	1.07098	0
1626	ENSMUSG00000015668	Pdzd11	0	209.94	237.286	231.465	279.417	265.258	318.601	292.477	283.646	281.197
1627	ENSMUSG00000015671	Psma2	918.401	798.825	1043.63	1040.94	1136.26	929.241	1144.11	1114.35	1029.05	1084.8
1628	ENSMUSG00000015672	Mrpl32	497.497	552.611	622.376	600.856	607.685	665.963	687.011	659.754	735.717	632.923
1629	ENSMUSG00000015697	Setdb1	444.342	550.913	563.806	483.297	444.183	507.609	606.811	498.634	584.716	590.442
1630	ENSMUSG00000015702	Anxa9	29.5517	26.335	22.1821	20.3894	24.8753	46.0685	42.4954	23.1957	44.5385	37.0899
1631	ENSMUSG00000015709	Arnt2	1.20484	0.436336	2.03612	0.705568	0.54408	1.72319	1.097	0.892215	2.14196	1.40203
1632	ENSMUSG00000015711	Prune1	167.761	141.804	150.407	183.107	160.726	144.327	127.412	131.983	150.237	144.433
1633	ENSMUSG00000015714	Cers2	461.64	407.96	440.694	531.553	438.819	423.013	444.634	426.876	433.689	492.97
1634	ENSMUSG00000015721	Nlrp5	0	0	0.93978	0.955166	2.9333	4.40157	0	0	1.63351	0
1635	ENSMUSG00000015733	Capza2	387.707	360.56	313.494	330.275	345.406	364.348	322.741	333.813	302.352	326.11
1636	ENSMUSG00000015745	Plekho1	161.173	116.712	118.723	161.745	175.357	115.363	100.641	141.987	139.461	97.0593
1637	ENSMUSG00000015747	Vps45	120.998	76.2901	139.437	143.302	111.729	129.533	174.039	100.491	125.251	139.436
1638	ENSMUSG00000015748	Prpf3	74.9735	82.2166	76.115	98.4745	84.2226	113.264	121.691	111.556	118.195	93.6789
1639	ENSMUSG00000015749	Anp32e	524.02	564.423	467.268	528.127	634.178	712.243	832.643	666.254	788.273	623.764
1640	ENSMUSG00000015750	Aph1a	782.751	739.89	774.937	915.527	870.373	745.552	681.313	821.658	769.699	713.462
1641	ENSMUSG00000015755	Tab2	780.622	1210.44	733.546	717.951	1038.87	755.227	781.909	719.416	736.679	770.002
1642	ENSMUSG00000015757	Ppil4	172.114	253.482	195.088	155.504	217.588	244.358	269.501	206.694	243.489	246.592
1643	ENSMUSG00000015759	Cnih1	300.49	269.64	335.308	285.919	319.914	291.776	279.982	333.557	333.215	301.177
1644	ENSMUSG00000015766	Eps8	36.0961	30.3453	66.2734	26.8922	26.2664	22.4019	10.8782	28.7878	20.9567	14.6083
1645	ENSMUSG00000015776	Med22	74.2807	82.7875	98.466	78.5832	82.0166	110.001	118.169	102.368	102.242	115.313
1646	ENSMUSG00000015787	Abo	0	0	0	0	0	0	0	0	0	0
1647	ENSMUSG00000015790	Surf1	183.25	145.384	174.296	205.551	171.497	175.464	187.111	148.923	168.968	163.67
1648	ENSMUSG00000015804	Med28	181.64	185.198	195.094	229.304	202.701	218.868	217.06	217.131	196.296	191.331
1649	ENSMUSG00000015806	Qdpr	988.034	672.602	1385.69	1112.35	903.83	667.249	530.296	929.926	843.281	1313.71
1650	ENSMUSG00000015812	Gnrh1	6.41629	12.1205	14.3687	3.81929	14.7944	14.4351	26.015	24.3808	16.4181	7.41422
1651	ENSMUSG00000015829	Tnr	0	0.363466	0.10043	0	0	0.105081	1.43016	1.17105	0	0
1652	ENSMUSG00000015837	Sqstm1	1092.24	1145.6	1012.89	1122.04	1358.48	1064.39	755.236	1072.8	811.338	844.254
1653	ENSMUSG00000015839	Nfe2l2	571.898	507.567	682.351	586.88	523.474	679.048	653.423	734.397	666.502	645.862
1654	ENSMUSG00000015843	Rxrg	0	0	1.04978	1.08992	0	2.20763	0	1.01834	1.22385	0
1655	ENSMUSG00000015846	Rxra	777.277	954.996	652.404	719.773	911.83	451.278	328.516	468.168	432.458	503.531
1656	ENSMUSG00000015850	Adamtsl4	16.6618	16.3377	4.96434	14.2158	14.0898	8.14689	5.93837	9.64085	7.25411	4.39349
1657	ENSMUSG00000015852	Fcrls	0.681622	0.734281	8.00378	1.78447	0.724999	4.20195	1.21597	6.11675	8.25833	2.1244
1658	ENSMUSG00000015854	Cd5l	1556.21	1664.97	1525.83	1739.69	1809.43	2649.27	1633.21	2004.81	2411.85	1678.35
1659	ENSMUSG00000015869	Prpsap1	210.013	158.429	268.828	184.613	163.01	196.32	195.067	178.451	205.164	209.315
1660	ENSMUSG00000015879	Fam184b	1.87508	0	4.43593	0.815433	2.81118	1.16587	1.18242	1.07612	3.35776	2.00889
1661	ENSMUSG00000015880	Ncapg	395.41	521.813	600.355	305.374	522.321	788.505	1034.3	767.799	897.566	737.863
1662	ENSMUSG00000015882	Lcorl	125.534	113.887	162.839	91.6529	84.3981	130.565	121.142	101.197	163.256	129.449
1663	ENSMUSG00000015889	Lta4h	412.94	288.691	383.295	431.418	306.873	316.195	276.213	353.872	317.05	319.603
1664	ENSMUSG00000015890	Amdhd1	698.481	662.205	432.012	668.376	738.684	512.076	269.425	449.676	357.708	447.893
1665	ENSMUSG00000015932	Dstn	2379.89	2340.19	2610.46	2525.51	2431.6	1938.16	1541.11	2156.48	1721.07	2099.6
1666	ENSMUSG00000015937	Macroh2a1	665.365	568.984	586.321	670.31	633.016	533.442	538.032	550.063	535.681	526.689
1667	ENSMUSG00000015942	Gtf2ird2	17.7804	25.6259	15.012	17.8663	28.7269	21.5001	22.9025	25.7376	19.644	12.8275
1668	ENSMUSG00000015943	Bola1	111.324	88.0303	100.287	111.796	123.267	97.9767	101.175	90.7805	95.2719	115.625
1669	ENSMUSG00000015944	Castor2	9.80373	7.00835	14.4388	4.16498	5.28505	3.55275	2.91446	4.75344	6.36387	4.88555
1670	ENSMUSG00000015947	Fcgr1	112.061	152.352	74.1019	130.293	137.811	84.4337	51.1092	118.483	109.175	66.9864
1671	ENSMUSG00000015950	Ncf1	722.599	587.691	590.681	711.31	552.09	625.113	389.113	637.016	487.589	539.999
1672	ENSMUSG00000015957	Wnt11	5.11503	4.34495	4.02986	5.86372	3.61005	3.38767	4.29249	8.23159	3.36163	2.58868
1673	ENSMUSG00000015961	Adss	369.28	396.319	348.225	344.395	402.886	288.017	320.708	312.845	319.444	332.134
1674	ENSMUSG00000015962	1700016C15Rik	0	0	0.919175	0	0	0	0	0	0	0
1675	ENSMUSG00000015966	Il17rb	322.056	197.59	115.61	286.317	211.499	157.092	54.6635	141.455	67.8236	97.608
1676	ENSMUSG00000015968	Cacna1d	36.4247	13.4792	40.0732	30.137	38.5973	18.9145	14.292	14.1204	19.6592	10.3824
1677	ENSMUSG00000015970	Chdh	790.636	644.601	744.702	677.823	448.549	715.149	335.684	615.092	499.317	728.688
1678	ENSMUSG00000015971	Actr8	125.668	123.314	128.672	126.133	115.116	114.135	77.7822	121.99	96.4517	95.3672
1679	ENSMUSG00000015980	Lrrc27	2.51004	2.56361	1.20114	3.12316	5.12672	2.37908	1.3026	2.9474	1.28937	1.60309
1680	ENSMUSG00000015981	Stk32c	0.60142	0	2.11474	0	1.07232	1.05802	2.70399	0.488235	1.97064	0
1681	ENSMUSG00000015994	Fnta	190.049	197.101	234.153	212.872	183.052	263.961	282.341	266.885	302.252	241.599
1682	ENSMUSG00000016018	Mtrex	96.5779	112.645	103.517	95.6501	111.128	111.449	142.79	110.385	113.774	123.025
1683	ENSMUSG00000016024	Lbp	2248.6	2235.72	1572.6	2409.41	2687.68	1504.18	643.391	1811.2	1094.81	1450.2
1684	ENSMUSG00000016028	Celsr1	12.5553	16.6941	14.1809	6.38603	10.6042	10.5454	5.76255	16.3894	10.3092	7.28774
1685	ENSMUSG00000016087	Fli1	213.706	171.821	147.224	150.749	154.593	162.999	118.978	168.755	169.335	136.864
1686	ENSMUSG00000016128	Stard13	7.78522	7.42258	7.3882	10.6645	7.36607	9.80228	5.17668	7.89957	5.65849	5.2115
1687	ENSMUSG00000016150	Tenm1	22.03	23.5031	38.0396	49.9527	37.9201	11.704	7.25701	32.081	0.530771	17.2269
1688	ENSMUSG00000016179	Camk1g	4.6035	2.47417	4.80058	2.55803	0	3.02369	2.61459	3.73872	3.90548	1.65077
1689	ENSMUSG00000016181	Utp25	29.6997	22.9858	21.1473	21.8168	20.6847	22.1584	28.4024	18.6189	18.5241	35.5293
1690	ENSMUSG00000016194	Hsd11b1	1467.99	1641.4	1031.57	1598.39	1833.87	497.023	83.9711	746.556	292.363	951.451
1691	ENSMUSG00000016200	Syt14	53.3799	93.296	133.072	48.6657	82.2939	246.638	289.318	185.589	206.039	213.124
1692	ENSMUSG00000016206	H2-M3	59.305	52.0304	37.6862	63.0183	43.1093	29.9516	16.6554	29.4431	23.5616	14.9853
1693	ENSMUSG00000016239	Lonrf3	8.71087	14.5253	12.7099	21.2856	8.59689	25.9671	19.5518	16.463	19.731	18.5456
1694	ENSMUSG00000016252	Atp5e	856.575	728.61	1077.88	1011.95	1072.26	948.424	799.37	1112.54	934.244	1028.8
1695	ENSMUSG00000016253	Nelfcd	115.614	116.317	149.806	148.031	126.954	191.884	233.45	193.138	201.092	182.795
1696	ENSMUSG00000016255	Tubb1	455.77	232.954	203.138	359.013	227.198	216.424	273.344	200.748	207.77	236.434
1697	ENSMUSG00000016256	Ctsz	1826.37	1547.91	1645.32	1879.09	1655.63	1443.47	1040.47	1398.1	1088.12	1232.95
1698	ENSMUSG00000016257	Prelid3b	166.864	183.003	158.562	192.74	174.811	204.898	243.102	172.215	185.241	222.032
1699	ENSMUSG00000016262	Sertad4	11.6271	17.422	16.5723	8.00709	5.97369	10.3856	2.72929	11.9746	20.2699	6.82535
1700	ENSMUSG00000016283	H2-M2	1.09423	1.13708	0	0.947924	0	0.982721	0	0	3.05256	0
1701	ENSMUSG00000016308	Ube2a	0	161.242	187.488	263.88	213.156	212.785	226.519	211.933	215.694	174.636
1702	ENSMUSG00000016319	Slc25a5	674.113	2291.93	2816.5	2768.12	2805.4	2136.54	2336.41	2034.96	2247.72	2656.14
1703	ENSMUSG00000016327	Atp1b4	0	1.18415	0	0.9534	0	0	0	0	0	0
1704	ENSMUSG00000016344	Ppdpf	176.308	227.089	368.424	328.836	273.585	306.606	338.809	340.85	295.182	297.59
1705	ENSMUSG00000016346	Kcnq2	8.5753	0	1.40668	0.971745	1.16512	1.94955	3.42226	4.6783	8.36261	4.14059
1706	ENSMUSG00000016349	Eef1a2	0	0	7.3534	0	0	0	0	1.78443	1.07098	0
1707	ENSMUSG00000016356	Col20a1	11.2733	64.7268	22.3935	5.72028	11.6512	6.76326	4.19025	8.02994	4.28392	2.13697
1708	ENSMUSG00000016382	Pls3	0	156.487	147.079	178.785	168.838	115.365	106.601	149.57	132.254	118.336
1709	ENSMUSG00000016386	Mpped2	8.85063	2.56048	8.55033	3.50913	4.00098	5.4133	4.3735	4.60021	8.63448	1.87134
1710	ENSMUSG00000016409	Nkap	0	76.792	101.421	116.192	105.446	132.98	143.505	113.976	97.913	101.468
1711	ENSMUSG00000016427	Ndufa1	0	301.54	363.074	376.2	344.875	274.395	225.338	344.395	273.1	318.853
1712	ENSMUSG00000016458	Wt1	31.8299	48.113	23.8265	33.4049	27.1666	26.5325	27.0016	22.5413	27.2213	23.3412
1713	ENSMUSG00000016477	E2f3	182.199	242.674	174.158	155.142	203.703	324.949	303.282	179.845	280.827	265.622
1714	ENSMUSG00000016481	Cr1l	467.405	473.69	516.407	448.378	479.933	560.45	519.839	590.548	568.862	479.249
1715	ENSMUSG00000016487	Ppfibp1	78.0306	179.384	68.3989	67.6867	134.35	86.5046	60.1608	74.6746	65.0354	84.497
1716	ENSMUSG00000016493	Cd46	4.39296	6.19387	9.196	3.78023	12.6516	9.3499	13.5057	8.92522	8.57069	5.75884
1717	ENSMUSG00000016494	Cd34	170.439	204.482	189.657	201.166	199.754	178.93	205.456	178.006	186.221	131.263
1718	ENSMUSG00000016495	Plgrkt	154.815	139.116	237.935	179.442	182.823	147.316	123	179.422	135.027	169.494
1719	ENSMUSG00000016496	Cd274	260.009	158.388	147.136	212.744	188.324	100.039	34.6207	120.111	47.9241	103.893
1720	ENSMUSG00000016498	Pdcd1lg2	0	0	0	1.96144	0	0	0	0.916391	0	0.855194
1721	ENSMUSG00000016503	Gtf3a	264.317	244.622	387.917	331.814	252.308	352.545	362.414	424.782	391.14	328.401
1722	ENSMUSG00000016510	Mtif3	71.3253	62.6605	95.464	64.6806	63.2344	103.184	80.5834	95.9803	77.1779	77.7916
1723	ENSMUSG00000016520	Lnx2	148.835	132.174	140.548	125.43	138.84	139.308	123.206	151.808	129.027	159.281
1724	ENSMUSG00000016524	Il19	0	0	0	0	0	0	1.40316	0	0	0
1725	ENSMUSG00000016526	Dyrk3	114.664	146.156	177.892	136.109	142.907	236.793	269.899	253.203	235.459	219.585
1726	ENSMUSG00000016528	Mapkapk2	781.311	698.979	516.456	781.218	767.082	592.169	454.939	482.356	530.705	524.567
1727	ENSMUSG00000016529	Il10	18.6701	2.36502	0	19.0964	6.9907	1.93236	0	0	0	0
1728	ENSMUSG00000016534	Lamp2	0	3332.65	2678.94	3595.63	3281.31	2575.08	1526.77	2478.63	2198.49	2365.85
1729	ENSMUSG00000016541	Atxn10	1175.12	891.612	1137.02	1222.17	899.471	1065.7	896.452	1184.86	1174.87	1119.73
1730	ENSMUSG00000016552	Foxred2	68.8402	39.5859	26.3666	34.8174	41.7723	58.6419	43.3443	36.6448	44.793	46.37
1731	ENSMUSG00000016554	Eif3d	430.03	412.903	414.818	450.797	421.903	468.54	577.336	432.129	455.343	480.882
1732	ENSMUSG00000016559	H3f3b	6791.47	5411.06	3149.26	7122.7	5716.81	3164.23	3469.5	3271.82	3709.58	3798.08
1733	ENSMUSG00000016619	Nup50	645.49	759.878	712.791	572.661	719.751	842.622	986.237	732.969	861.458	824.25
1734	ENSMUSG00000016624	Phf21b	3.70898	10.8883	8.3164	17.6549	0	1.77861	0.448167	4.39227	0.452926	7.57551
1735	ENSMUSG00000016626	Nlrp14	0	0	0	0	0	0	0	0	0	0
1736	ENSMUSG00000016637	Ift27	73.9101	78.0793	64.6791	92.4708	79.6128	73.9277	109.289	84.1471	90.9552	71.6961
1737	ENSMUSG00000016664	Pacsin2	160.94	203.128	200.155	160.366	189.168	253.577	323.713	264.059	332.136	263.642
1738	ENSMUSG00000016756	Cmah	101.456	62.2001	65.5972	87.4345	51.266	62.4381	85.263	62.4835	88.8618	71.6025
1739	ENSMUSG00000016757	Ttll12	504.294	430.946	650.339	485.298	428.148	783.945	1085.55	658.314	821.393	744.778
1740	ENSMUSG00000016758	Bik	18.4174	15.329	11.0339	26.3009	14.5927	9.64637	7.90646	18.3188	6.05136	10.7733
1741	ENSMUSG00000016763	Scube1	10.5275	12.5784	18.3895	9.3531	4.30398	3.85332	7.86822	6.05067	5.13206	10.4542
1742	ENSMUSG00000016831	Tox4	67.7041	74.025	63.6137	68.134	71.408	68.9084	67.07	66.9163	66.0206	62.9954
1743	ENSMUSG00000016833	Mrps18c	116.277	156.061	174.451	164.607	186.441	183.727	179.333	197.972	186.578	187.742
1744	ENSMUSG00000016918	Sulf1	58.6325	29.6704	71.6345	42.8288	26.0132	59.8431	42.1628	77.1515	60.2686	29.5531
1745	ENSMUSG00000016921	Srsf6	1239.8	1602.24	1556.58	1301.06	1623.94	1735.56	2136.04	1723.19	1975.3	1901.56
1746	ENSMUSG00000016933	Plcg1	159.182	135.578	119.428	135.221	107.858	109.914	95.4593	112.784	86.7525	129.027
1747	ENSMUSG00000016940	Kctd2	68.6978	64.5188	67.0526	73.9846	69.3037	60.7016	62.2115	59.2378	55.7576	67.4504
1748	ENSMUSG00000016942	Tmprss6	1382.47	1099.69	909.676	1351.34	1112.71	634.848	428.538	715.547	700.775	798.569
1749	ENSMUSG00000016946	Kctd5	70.8618	94.9862	95.3185	79.6614	86.6931	79.6458	92.6506	88.0587	76.7568	98.5215
1750	ENSMUSG00000016982	Pom121l2	0	0	0	0	0	2.49094	0	0	0	0
1751	ENSMUSG00000016984	Etaa1	108.726	146.631	184.754	114.579	147.97	258.936	243.952	212.347	228.119	200.636
1752	ENSMUSG00000016995	Matn4	4.5934	3.90226	6.79822	0	0	2.12538	5.87837	8.73604	1.07098	2.26768
1753	ENSMUSG00000016998	Svs4	0	0	0	0	0	0	0	0	0	0
1754	ENSMUSG00000017000	Svs6	0	0	0	0	0	0	0	0	0	0
1755	ENSMUSG00000017002	Slpi	125.265	104.298	95.7781	155.843	140.376	87.8046	42.6559	87.8218	42.1915	67.6168
1756	ENSMUSG00000017003	Svs3a	0	0	0	0	0	0	0	0	0	0
1757	ENSMUSG00000017004	Svs5	0	0	0	0	0	0	0	0	0	0
1758	ENSMUSG00000017007	Rbpjl	2.41275	1.18251	14.0829	4.3002	0	0	0	16.1969	6.9048	0
1759	ENSMUSG00000017009	Sdc4	2555.32	3064.28	1445.54	2692.15	3247.62	971.072	498.296	1178.55	675.367	1194.22
1760	ENSMUSG00000017049	Ccdc70	0	0	0	0	0	0	0	0	0	0
1761	ENSMUSG00000017057	Il13ra1	0	438.711	360.317	336.097	336.719	254.105	178.311	259.635	221.693	251.42
1762	ENSMUSG00000017064	Prl5a1	0	0	0	0	0	0	0	0	0	0
1763	ENSMUSG00000017119	Nbr1	400.821	418.482	403.818	383.793	371.935	344.234	303.124	368.487	333.407	316.847
1764	ENSMUSG00000017132	Cyth1	226.429	233.446	101.555	217.377	179.492	123.626	66.0243	105.279	89.1979	111.183
1765	ENSMUSG00000017144	Rnd3	174.532	167.947	261.046	173.778	139.814	327.383	257.498	301.357	313.331	262.947
1766	ENSMUSG00000017146	Brca1	38.1319	65.7053	52.8493	33.8212	55.1391	66.1273	96.7516	59.1727	80.8646	59.9396
1767	ENSMUSG00000017165	Gast	0	0	0	0	0	0	0	0	0	0
1768	ENSMUSG00000017167	Cntnap1	10.7826	9.03233	11.0428	5.21865	7.63706	6.69767	5.34352	5.85311	2.92102	8.63692
1769	ENSMUSG00000017176	Nt5c3b	43.6112	29.9494	42.8125	46.5922	38.9977	35.6863	35.467	45.554	37.7706	38.5995
1770	ENSMUSG00000017188	Coa3	154.286	123.638	216.68	187.476	127.617	195.58	179.69	209.784	180.348	197.987
1771	ENSMUSG00000017195	Zpbp2	4.71465	6.16463	3.83267	3.99311	3.84925	9.0657	1.83945	6.66573	4.12569	6.31739
1772	ENSMUSG00000017204	Gsdma	2.19648	1.18251	0	0.954822	0	0	0	0.892215	0	0
1773	ENSMUSG00000017210	Med24	77.827	93.2532	97.6519	78.2168	97.0275	104.609	109.233	81.3829	112.33	86.0626
1774	ENSMUSG00000017211	Gsdma2	1.74117	2.63602	0.937499	2.57942	3.76268	2.14691	0.496191	0.45763	0	1.84281
1775	ENSMUSG00000017221	Psmd3	1309.9	1176.51	1241.3	1324.4	1257.29	1173.58	1311.02	1064.3	1258.28	1380.89
1776	ENSMUSG00000017264	Exosc10	353.176	319.955	352.79	372.816	343.921	371.595	423.66	359.967	394.518	426.325
1777	ENSMUSG00000017286	Glod4	328.689	339.987	349.787	342.191	287.777	316.675	358.476	318.857	401.556	311.928
1778	ENSMUSG00000017288	Vps53	74.7946	75.5873	100.454	84.3743	83.6282	79.0174	72.8329	82.8445	80.9016	86.9689
1779	ENSMUSG00000017291	Taok1	573.333	696.157	564.69	485.718	574.775	651.047	645.109	584.721	663.453	659.167
1780	ENSMUSG00000017299	Dnttip1	133.555	117.185	142.149	131.062	153.744	138.801	187.888	153.065	167.209	168.908
1781	ENSMUSG00000017300	Tnnc2	5.32167	0.747174	0	1.66249	3.55962	0.610299	0	0.566388	0	1.0526
1782	ENSMUSG00000017307	Acot8	125.222	125.891	142.306	101.719	106.213	132.103	134.629	125.064	141.43	153.023
1783	ENSMUSG00000017309	Cd300lg	51.1909	52.6047	23.1208	59.916	41.9323	23.5433	14.5282	32.1779	23.8386	29.1469
1784	ENSMUSG00000017310	Spint4	0	0	0	0	0	0	0	0	0	0
1785	ENSMUSG00000017311	Pyy	0	0	16.1251	0.983534	0	0	0	20.1025	2.05743	0
1786	ENSMUSG00000017314	Mpp2	19.8486	26.7303	41.3405	17.9798	30.3674	51.5138	88.5688	43.5179	62.0961	50.7754
1787	ENSMUSG00000017316	Ppy	0	0	0	0	0	0	0	0	1.09315	0
1788	ENSMUSG00000017344	Vtn	12206.2	12010.5	11019.3	12995.9	13351.8	8803.49	4850.09	10350.6	7527.87	10373.4
1789	ENSMUSG00000017376	Nlk	67.4283	87.969	58.2058	46.9911	80.4774	46.899	43.2671	51.8653	53.5409	50.5403
1790	ENSMUSG00000017386	Traf4	386.922	298.835	495.483	449.574	291.316	532.732	514.488	522.946	491.095	488.877
1791	ENSMUSG00000017390	Aldoc	164.5	82.8815	150.46	165.683	97.6845	88.0151	41.316	105.715	50.8328	144.003
1792	ENSMUSG00000017400	Stac2	3.71541	4.00188	2.59571	1.62034	10.1132	1.09031	0	1.5145	1.81136	0.940311
1793	ENSMUSG00000017404	Rpl19	5884.33	5558.33	5741.83	6945.6	6955.21	6125.14	5755.86	6656.85	5830.21	5625.28
1794	ENSMUSG00000017405	Nek8	68.3819	110.782	113.154	105.79	106.323	103.178	133.89	105.275	92.2609	77.6855
1795	ENSMUSG00000017412	Cacnb4	32.0748	30.9633	31.4734	25.9627	29.3343	21.4067	27.627	27.4656	31.2787	22.6372
1796	ENSMUSG00000017417	Plxdc1	11.6181	10.4255	17.0227	10.229	8.22081	21.0588	13.8189	14.9984	20.3305	20.1347
1797	ENSMUSG00000017418	Arl5b	189.709	91.5785	126.293	193.509	98.6493	103.903	67.6727	115.242	79.9859	103.073
1798	ENSMUSG00000017421	Zfp207	1026.76	1112.87	1280.2	1088.1	985.645	1456.57	1557.15	1510.71	1620.72	1603.88
1799	ENSMUSG00000017428	Psmd11	192.645	207.548	209.054	213.686	180.578	210.855	226.216	237.484	214.794	226.309
1800	ENSMUSG00000017446	C1qtnf1	119.401	148.74	68.9899	110.233	119.165	50.7391	56.199	44.9946	37.0647	65.7511
1801	ENSMUSG00000017453	Pipox	288.898	191.313	298.561	314.437	213.167	296.778	204.114	345.229	306.181	299.392
1802	ENSMUSG00000017466	Timp2	314.263	292.618	222.214	322.124	272.213	227.385	194.538	243.625	285.758	163.646
1803	ENSMUSG00000017478	Zc3h18	266.567	349.026	356.138	346.701	286.536	414.103	455.383	339.855	419.933	374.006
1804	ENSMUSG00000017485	Top2b	162.82	201.519	166.805	158.779	174.563	195.717	241.546	214.381	218.775	152.758
1805	ENSMUSG00000017491	Rarb	11.0635	11.1092	14.5519	7.94913	8.619	14.9407	14.3572	13.1839	14.9856	17.7435
1806	ENSMUSG00000017493	Igfbp4	2239.08	1912.48	1913.96	2165.3	1817.13	1859.16	1053.73	1790.92	1307.23	1767.95
1807	ENSMUSG00000017499	Cdc6	491.575	638.361	881.492	602.155	546.791	991.967	1357.48	870.155	1174.06	892.233
1808	ENSMUSG00000017548	Suz12	126.453	147.693	134.245	117.422	146.195	166.493	204.433	146.067	163.495	152.65
1809	ENSMUSG00000017550	Atad5	358.41	496.299	487.806	268.257	487.728	638.472	840.536	586.022	689.124	600.292
1810	ENSMUSG00000017561	Crlf3	386.169	414.462	587.299	379.141	469.202	905.813	839.375	858.538	799.305	753.64
1811	ENSMUSG00000017588	Krt27	0	0	0	0	0	0	0	0	0	0
1812	ENSMUSG00000017607	Tns4	2.92218	4.7855	5.46438	1.03515	0.830369	2.09801	1.06611	1.75988	2.32658	2.21025
1813	ENSMUSG00000017615	Tnfaip1	687.87	647.5	547.08	643.928	682.17	402.934	319.947	478.394	369.151	466.581
1814	ENSMUSG00000017631	Abr	150.025	161.006	180.323	161.57	149.885	160.327	125.508	164.014	145.7	144.139
1815	ENSMUSG00000017639	Rab11fip4	66.0773	118.135	43.329	37.363	64.915	141.749	48.874	47.8351	39.5511	65.6433
1816	ENSMUSG00000017652	Cd40	10.0689	15.4664	6.43423	7.9653	8.37875	7.73987	6.54734	6.21611	5.97834	5.85756
1817	ENSMUSG00000017664	Slc35c2	146.295	140.619	247.974	165.433	133.901	194.822	170.645	172.223	171.591	198.271
1818	ENSMUSG00000017667	Zfp334	120.866	150.179	148.031	115.025	135.225	136.444	98.1417	184.962	148.866	174.828
1819	ENSMUSG00000017670	Elmo2	165.348	134.282	170.932	165.636	144.718	140.69	134.28	145.154	156.985	152.498
1820	ENSMUSG00000017677	Wsb1	267.062	325.838	169.679	243.828	299.091	163.636	151.263	182.738	156.225	177.618
1821	ENSMUSG00000017679	Ttpal	131.017	179.743	99.9668	102.875	157.921	90.1598	143.429	94.5362	105.745	105.906
1822	ENSMUSG00000017686	Rhot1	355.926	313.05	297.986	356.839	290.323	314.411	301.319	347.361	264.955	383.637
1823	ENSMUSG00000017688	Hnf4g	8.80719	0	135.076	8.8093	4.77779	9.90571	8.71936	6.40231	3.29416	10.1276
1824	ENSMUSG00000017692	Rhbdl3	0.19798	1.92259	1.00313	0.175035	1.27505	0.52513	0.529482	1.63831	0.579869	0.454129
1825	ENSMUSG00000017697	Ada	27.3149	32.3682	20.6258	30.4228	29.8006	19.2433	18.2695	18.959	20.6382	23.8674
1826	ENSMUSG00000017707	Serinc3	4297.83	5513.25	4819.07	4197.92	5428.04	6494.45	7052.99	5971.62	6427.57	5719.51
1827	ENSMUSG00000017713	Tha1	34.2857	47.7429	41.6504	41.3776	55.9256	22.2222	17.9393	23.3994	14.0614	24.5705
1828	ENSMUSG00000017715	Pgs1	239.104	303.005	237.323	235.444	289.176	222.112	270.078	224.685	244.387	268.169
1829	ENSMUSG00000017716	Birc5	1591.77	1658.44	2098.1	1737.4	2314.8	2780.6	3673.69	2967.89	3199.9	2351.21
1830	ENSMUSG00000017718	Afmid	179.041	182.858	155.038	151.44	203.572	135.106	119.555	149.867	167.579	138.478
1831	ENSMUSG00000017720	Trp53tg5	1.09824	0	0	0	0	0	0	0	0	0
1832	ENSMUSG00000017721	Pigt	664.734	605.581	742.086	707.739	627.001	628.797	644.861	564.443	703.78	683.419
1833	ENSMUSG00000017723	Wfdc2	4.97158	7.09506	7.3534	5.9082	3.12472	5.88469	1.95946	5.53819	7.27064	3.81631
1834	ENSMUSG00000017724	Etv4	2.42704	3.00818	1.25542	1.09584	2.66927	1.30552	1.29664	0.410598	1.49039	1.84823
1835	ENSMUSG00000017733	Eppin	0	0	0	0	0	0	0	0	0	0
1836	ENSMUSG00000017734	Dbndd2	47.7059	55.7301	48.3812	121.112	45.6897	60.8486	20.929	42.9364	42.5383	42.9977
1837	ENSMUSG00000017737	Mmp9	169.997	171.402	161.81	175.772	160.578	130.074	30.9442	185.365	90.5169	118.588
1838	ENSMUSG00000017740	Slc12a5	5.29171	5.6408	4.76809	5.96805	5.69146	4.59616	6.42359	5.89177	5.53104	4.02948
1839	ENSMUSG00000017747	Ghdc	28.4365	20.9803	34.4819	27.536	25.7673	33.2912	14.8854	30.4811	19.8022	28.131
1840	ENSMUSG00000017754	Pltp	185.335	228.42	223.291	237.011	227.386	227.874	108.632	248.232	176.67	202.553
1841	ENSMUSG00000017756	Slc12a7	156.128	112.156	185.864	137.991	74.1743	192.999	161.845	146.827	195.19	201.489
1842	ENSMUSG00000017760	Ctsa	452.732	398.541	528.359	450.188	422.374	412.149	279.846	412.062	347.434	317.093
1843	ENSMUSG00000017764	Zswim1	34.6941	35.1277	27.921	29.5942	34.672	23.2176	34.041	33.3678	20.5185	26.8671
1844	ENSMUSG00000017765	Slc12a4	41.9914	52.3083	41.3483	53.9205	52.2093	45.555	42.2541	39.9435	51.1577	48.6144
1845	ENSMUSG00000017767	Spata25	0	0	0	1.56459	0	0	0	0	0	0
1846	ENSMUSG00000017774	Myo1c	517.527	366.055	465.854	487.961	356.916	332.464	296.086	322.721	322.185	445.936
1847	ENSMUSG00000017776	Crk	173.292	176.506	210.375	169.228	177.905	226.604	211.783	232.917	209.961	229.52
1848	ENSMUSG00000017778	Cox7c	1197.84	1058.67	1329.54	1243.59	1254.63	1056.4	945.385	1237.3	1052.33	1150.18
1849	ENSMUSG00000017781	Pitpna	779.935	708.38	805.048	825.159	788.972	719.413	648.827	694.26	697.408	661.127
1850	ENSMUSG00000017801	Mlx	73.1847	70.6065	95.4162	71.3181	70.3651	97.9109	68.124	67.5685	70.2068	101.391
1851	ENSMUSG00000017802	Retreg3	620.395	645.075	857.148	570.713	634.774	844.442	783.291	821.597	814.767	819.164
1852	ENSMUSG00000017817	Jph2	15.4839	5.95426	40.1628	16.1194	5.78514	2.91898	2.95993	21.5637	4.31415	7.54542
1853	ENSMUSG00000017830	Dhx58	59.5657	63.4924	16.9095	50.9653	58.4808	9.43342	9.35954	13.6885	10.7836	9.21596
1854	ENSMUSG00000017831	Rab5a	908.375	1116.91	932.159	950.826	1142.86	870.9	755.154	872.905	781.451	932.269
1855	ENSMUSG00000017832	Hspb9	2.04673	9.91918	1.98123	1.02843	4.34794	0	0	2.88248	3.99123	2.32904
1856	ENSMUSG00000017837	Nkiras2	170.808	135.999	141.029	155.482	155.583	111.038	97.7587	110.374	101.34	97.7908
1857	ENSMUSG00000017843	Ppp2r5c	664.886	680.269	748.526	720.574	656.301	725.124	694.856	656.904	700.165	635.626
1858	ENSMUSG00000017858	Ift52	76.0139	78.9962	62.2257	71.9568	63.1693	60.6129	58.2254	74.48	63.3842	68.7601
1859	ENSMUSG00000017861	Mybl2	146.541	112.484	163.029	145.907	129.584	195.049	296.897	195.087	240.645	218.689
1860	ENSMUSG00000017868	Sgk2	47.9843	31.7465	68.9337	37.8731	19.1283	69.6003	69.2019	61.054	97.4592	82.419
1861	ENSMUSG00000017897	Eya2	1.40972	8.35495	3.52919	3.04593	0	1.0853	8.24333	0.507247	0.899192	1.60762
1862	ENSMUSG00000017922	Prl3c1	0	0	0	0	0	0	0	0	0	0
1863	ENSMUSG00000017929	B4galt5	17.4675	15.0398	12.9339	18.5826	13.9198	9.58048	8.35614	10.0109	8.90971	10.3388
1864	ENSMUSG00000017943	Gdap1l1	0	0	4.12049	2.29964	0	2.34679	0	2.01377	1.60784	0
1865	ENSMUSG00000017950	Hnf4a	488.623	676.697	410.929	442.185	602.023	355.637	218.047	326.846	286.974	313.094
1866	ENSMUSG00000017969	Ptgis	32.9472	40.3667	32.1711	29.6089	37.0361	18.4135	7.83783	27.6724	18.7025	11.8664
1867	ENSMUSG00000017978	Cadps2	12.8119	7.93627	10.707	24.1004	13.2624	1.08281	7.32839	8.13571	7.12679	5.54396
1868	ENSMUSG00000017999	Ddx27	151.898	178.243	162.76	146.866	157.181	195.07	237.486	170.814	183.773	200.942
1869	ENSMUSG00000018001	Cyth3	197.27	255.164	218.285	187.985	223.133	279.947	317.767	234.369	269.674	231.625
1870	ENSMUSG00000018008	Cyth4	48.0412	84.9277	56.3898	61.6856	67.5449	73.1267	78.6354	79.4185	61.8427	69.401
1871	ENSMUSG00000018012	Rac3	7.22202	4.23791	16.5209	3.73904	7.61505	5.20289	9.01834	9.30907	5.75361	6.65702
1872	ENSMUSG00000018040	Rrp7a	97.5723	92.4065	112.873	101.804	92.5524	90.8224	99.6539	81.6505	69.7492	106.192
1873	ENSMUSG00000018042	Cyb5r3	2383.51	2063.03	2762.37	2348.9	2111.66	2302.32	2769.22	2324.27	2647.24	2794.6
1874	ENSMUSG00000018068	Ints2	39.1381	28.0974	30.1146	22.5506	22.9537	35.9523	44.0506	30.6787	33.9952	34.1193
1875	ENSMUSG00000018076	Med13l	523.921	720.258	560.672	461.392	585.076	926.147	1081.74	738.395	915.277	896.561
1876	ENSMUSG00000018102	H2bc4	1004.01	1136.14	1574.33	1129.18	1317.35	1975.45	943.822	1404.08	939.319	1758.29
1877	ENSMUSG00000018126	Baiap2l2	35.6869	6.7081	60.6874	18.8888	8.00223	31.961	27.8691	39.6067	45.605	29.3292
1878	ENSMUSG00000018143	Mafk	525.208	587.059	670.879	510.18	544.943	859.755	1086.3	992.22	953.63	892.287
1879	ENSMUSG00000018160	Med1	105.514	141.165	87.5941	83.5851	106.244	107.675	128.079	96.5079	109.848	130.621
1880	ENSMUSG00000018166	Erbb3	826.975	940.095	810.713	676.014	780.629	506.279	258.648	488.934	383.411	357.982
1881	ENSMUSG00000018167	Stard3	73.3152	93.1259	71.1078	71.2263	80.8178	99.556	70.2115	82.4074	84.4364	77.3695
1882	ENSMUSG00000018168	Ikzf3	80.7509	49.0397	16.0441	66.4739	60.6635	17.2007	2.34071	9.62021	9.68262	14.5237
1883	ENSMUSG00000018169	Mfng	28.5059	17.4161	25.2457	24.1657	22.14	17.6097	17.2272	22.2821	10.3918	15.9882
1884	ENSMUSG00000018171	Vmp1	327.416	236.63	311.267	314.213	286.836	244.617	233.903	234.425	187.784	288.271
1885	ENSMUSG00000018189	Uchl5	186.365	171.221	213.539	212.85	220.223	226.546	256.746	234.602	252.15	235.604
1886	ENSMUSG00000018196	Glrx2	232.667	233.213	179.234	279.556	230.235	219.697	175.738	212.497	223.383	203.199
1887	ENSMUSG00000018199	Ro60	123.209	119.741	122.503	118.794	111.111	98.9755	103.611	112.615	118.013	110.301
1888	ENSMUSG00000018209	Stk4	99.809	97.0464	76.4036	83.9792	80.6993	86.7721	97.2505	79.1587	83.6507	78.3673
1889	ENSMUSG00000018211	Wfdc15b	0	2.00346	2.34157	1.62417	0	0	0	1.85334	0	0
1890	ENSMUSG00000018217	Pmp22	199.115	140.178	174.515	219.472	160.48	149.769	60.2438	201.055	105.405	132.233
1891	ENSMUSG00000018238	Gdf9	0	1.18251	0.291664	0	0.370936	0	0.152306	0.892215	0	0
1892	ENSMUSG00000018239	Zcchc10	54.0899	39.3063	45.9397	57.461	65.1936	44.7713	56.3839	55.7912	38.3479	43.0768
1893	ENSMUSG00000018259	Prl8a2	0	0	0	0	0	0	0	0	0	0
1894	ENSMUSG00000018263	Tbx5	0	1.24421	0	0.252441	0	0	0.259789	0.477657	0	0.840101
1895	ENSMUSG00000018286	Psmb6	773.819	632.041	812.812	836.786	813.94	863.2	814.836	890.253	833.51	902.618
1896	ENSMUSG00000018287	Spag7	219.882	205.801	268.977	231.942	232.797	226.821	253.943	242.255	245.92	228.297
1897	ENSMUSG00000018293	Pfn1	3866.73	3268.58	4085.76	4640.12	3870.25	4002.64	4055.94	4397.93	4167.72	3898.92
1898	ENSMUSG00000018322	Tomm34	236.015	148.966	234.521	232.084	183.908	206.613	214.63	224.756	226.196	218.702
1899	ENSMUSG00000018326	Ywhab	1205.65	987.647	1237.18	1132.74	974.747	1099.76	1212.64	1148.16	1272.04	1148.34
1900	ENSMUSG00000018334	Ksr1	30.246	26.588	80.6496	36.8773	32.7794	48.4097	58.0488	67.6092	70.183	50.3435
1901	ENSMUSG00000018339	Gpx3	190.888	210.025	334.977	198.536	206.234	192.848	130.446	180.046	166.271	159.666
1902	ENSMUSG00000018340	Anxa6	1502.54	1123.93	1544.01	1600.65	1182.28	1434.89	1076.96	1563	1442.34	1360.91
1903	ENSMUSG00000018341	Il12rb2	5.26767	7.88429	8.13106	2.74277	4.58095	14.4575	13.7925	10.3865	10.2806	11.9342
1904	ENSMUSG00000018347	Zkscan6	97.3876	80.8164	70.1139	74.8138	115.055	89.5704	75.7576	92.5993	77.7028	77.1779
1905	ENSMUSG00000018362	Kpna2	309.13	407.145	446.639	333.352	441.364	564.126	705.771	508.853	625.639	543.1
1906	ENSMUSG00000018363	Smurf2	226.56	254.122	276.18	206.523	211.152	264.821	225.093	242.599	230.794	256.159
1907	ENSMUSG00000018372	Cep95	41.6892	38.8586	43.905	42.7262	31.449	68.9701	69.7931	56.8114	59.665	44.8924
1908	ENSMUSG00000018377	Vezf1	170.496	196.416	174.515	184.166	185.946	187.195	185.762	192.169	185.62	178.11
1909	ENSMUSG00000018378	Cuedc1	27.0209	15.838	15.7705	14.5521	9.78451	8.10042	10.4362	22.0871	15.7883	8.45455
1910	ENSMUSG00000018379	Srsf1	302.127	324.173	363.393	246.284	273.292	421.057	629.274	385.058	527.281	430.739
1911	ENSMUSG00000018381	Abi3	57.8738	59.4194	58.4209	83.1515	85.0288	54.3214	49.0466	71.1071	64.8793	45.8463
1912	ENSMUSG00000018387	Shroom1	98.7613	68.6066	92.6207	101.096	57.7848	56.1929	41.1817	72.3412	64.7818	91.0313
1913	ENSMUSG00000018395	Kif3a	64.4929	46.1892	53.2461	58.5389	44.4056	74.9335	65.9092	66.7534	58.2515	53.7192
1914	ENSMUSG00000018398	Septin8	350.973	344.789	360.251	319.33	306.342	520.998	603.87	429.566	503.773	422.96
1915	ENSMUSG00000018401	Mtmr4	233.477	234.156	220.342	172.734	180.38	260.159	266.595	208.109	276.381	231.373
1916	ENSMUSG00000018405	Mrm1	14.1624	26.832	26.6442	17.0796	51.0659	37.5429	72.7665	55.7486	60.8643	59.9383
1917	ENSMUSG00000018411	Mapt	1.07148	1.23433	6.32259	0.995695	3.75095	7.6179	3.35357	2.99824	1.30761	3.89368
1918	ENSMUSG00000018412	Kansl1	574.533	1091.31	524.998	515.738	862.254	730.158	565.411	610.801	606.944	502.693
1919	ENSMUSG00000018415	Gid4	191.568	193.306	294.503	185.184	209.658	256.983	314.191	252.363	276.913	230.393
1920	ENSMUSG00000018417	Myo1b	130.646	218.651	73.2088	119.569	198.554	80.4018	96.1651	94.5631	101.2	83.6663
1921	ENSMUSG00000018425	Dhx40	60.0105	96.2268	63.4247	57.2445	95.0664	72.6535	64.3233	69.2912	68.6858	64.2384
1922	ENSMUSG00000018427	Ypel2	141.4	167.335	86.3044	119.648	134.763	68.6376	52.3038	81.4984	53.9018	68.8828
1923	ENSMUSG00000018428	Akap1	418.849	316.08	422.072	411.505	310.743	335.027	299.577	338.764	339.084	389.189
1924	ENSMUSG00000018433	Nol11	243.764	267.583	266.855	217.893	281.073	266.894	400.075	255.102	290.35	354.093
1925	ENSMUSG00000018442	Derl2	285.527	214.805	419.564	333.181	260.199	251.596	208.007	273.168	186.128	300.657
1926	ENSMUSG00000018446	C1qbp	1094.01	1003.57	1278.28	1181.47	1204.26	1106.28	1279.74	1120.01	1159.37	1299.59
1927	ENSMUSG00000018449	Rpain	112.619	118.687	111.351	114.113	136.643	187.914	168.247	138.832	143.475	135.425
1928	ENSMUSG00000018451	6330403K07Rik	7.92008	9.74573	25.5639	7.86718	13.201	19.9062	12.1123	29.0159	28.6869	6.00288
1929	ENSMUSG00000018459	Slc13a3	1226.62	1012.78	808.51	1147.76	1020.4	642.568	207.408	652.983	325.821	751.065
1930	ENSMUSG00000018470	Kcnab3	3.29472	3.90152	3.6767	5.51885	9.47875	0.966181	3.37594	9.05532	2.64994	1.66503
1931	ENSMUSG00000018474	Chd3	348.65	200.066	247.888	280.169	164.773	190.16	162.665	239.425	249.47	171.478
1932	ENSMUSG00000018476	Kdm6b	398.348	296.515	295.475	329.78	217.887	222.552	227.692	232.896	202.185	269.958
1933	ENSMUSG00000018479	1700125H20Rik	0	0	0	2.4282	0	0	0	0	0	0
1934	ENSMUSG00000018481	Appbp2	507.267	589.7	503.32	469.667	529.987	595.314	645.474	582.386	691.961	609.991
1935	ENSMUSG00000018486	Wnt9b	5.4912	14.1901	1.83835	1.90964	5.82559	2.89854	0.979729	3.56886	4.28392	2.49755
1936	ENSMUSG00000018500	Adora2b	8.78592	8.27757	43.2012	11.4579	15.1465	5.79708	9.79729	8.92215	8.56784	6.66012
1937	ENSMUSG00000018501	Ncor1	303.438	268.44	282.724	291.874	237.636	283.959	287.925	297.702	308.584	253.828
1938	ENSMUSG00000018507	Trpv2	157.744	140.237	132.163	163.965	138.558	126.918	111.417	98.2695	121.733	108.337
1939	ENSMUSG00000018509	Cenpv	47.207	34.7488	71.3115	60.7517	57.4506	47.3035	54.9501	60.1374	57.2567	73.8125
1940	ENSMUSG00000018537	Pcgf2	173.043	106.013	165.61	181.685	87.1503	146.51	79.7921	139.807	79.7578	153.082
1941	ENSMUSG00000018541	Cwc25	156.386	147.87	141.696	144.28	170.031	148.906	143.181	134.973	143.558	172.32
1942	ENSMUSG00000018543	1700001P01Rik	0	1.18251	0	0	0	0.966181	0	0	2.14196	0
1943	ENSMUSG00000018547	Pip4k2b	203.819	156.531	222.871	152.472	148.125	205.968	226.196	205.904	216.363	247.229
1944	ENSMUSG00000018548	Trim37	136.49	124.165	125.435	111.579	120.807	146.851	211.574	125.105	179.912	168.672
1945	ENSMUSG00000018554	Ybx2	2.32337	2.51169	3.88071	6.36666	0	6.67043	4.17234	7.80391	7.33365	11.9478
1946	ENSMUSG00000018559	Ctdnep1	178.567	151.208	201.913	202.193	185.463	201.015	224.466	210.255	205.958	179.314
1947	ENSMUSG00000018565	Elp5	120.779	125.001	142.521	151.483	162.134	167.666	170.548	160.604	168.075	154.275
1948	ENSMUSG00000018566	Slc2a4	32.0176	37.0199	43.1865	29.9993	52.07	95.4982	83.9393	82.8613	78.001	81.9753
1949	ENSMUSG00000018567	Gabarap	1161.96	1059.63	1480.34	1397.34	1276.57	1314.91	1035.74	1384.01	1115.7	1188.87
1950	ENSMUSG00000018569	Cldn7	42.9044	27.2467	352.233	47.0521	21.1729	18.61	16.858	49.6079	25.1219	58.564
1951	ENSMUSG00000018570	2810408A11Rik	13.1789	9.46379	3.2863	15.7324	5.4311	6.04332	2.62547	14.0544	13.5261	11.0746
1952	ENSMUSG00000018572	Phf23	266.391	278.227	298.938	311.594	290.376	331.321	284.234	307.439	338.193	336.345
1953	ENSMUSG00000018574	Acadvl	756.47	665.042	675.961	762.216	712.246	477.658	347.019	542.538	438.337	532.986
1954	ENSMUSG00000018581	Dnah11	9.57485	0	4.16364	16.275	0.378463	16.74	16.5255	4.68319	7.36928	9.07442
1955	ENSMUSG00000018583	G3bp1	877.425	851.491	833.369	822.083	885.724	916.62	1149.12	846.078	996.796	976.319
1956	ENSMUSG00000018585	Atox1	251.652	208.33	275.847	296.614	308.861	264.167	233.473	287.892	282.524	279.672
1957	ENSMUSG00000018589	Glra2	0	0	0	0	0	0	0	0	0	0
1958	ENSMUSG00000018593	Sparc	2176.64	1852.95	1797.7	2243.67	2037.65	1290.57	804.952	1469.95	1207.51	1189.08
1959	ENSMUSG00000018595	Glra4	0	1.08044	0	1.74598	0	1.06683	0	0	0	0.760882
1960	ENSMUSG00000018599	Mief2	24.0409	20.4196	11.3806	12.5152	18.9371	8.64776	6.43406	6.40044	7.38822	5.7158
1961	ENSMUSG00000018604	Tbx3	40.0235	12.3893	110.192	49.559	14.7539	52.8175	67.4044	53.9547	67.1597	44.8658
1962	ENSMUSG00000018620	Mmp20	0	0	0	0	0	0	0	0	0	2.49755
1963	ENSMUSG00000018623	Mmp7	0	0	0.919175	0	0	0	0	0	0	0
1964	ENSMUSG00000018634	Crhr1	0	0	0	0	0	0.966181	0	0	0	0
1965	ENSMUSG00000018648	Dusp14	16.2731	6.65662	21.9638	14.7257	7.42969	5.79708	4.13894	11.2535	10.307	18.2664
1966	ENSMUSG00000018651	Tada2a	36.715	43.851	31.4552	40.0113	25.3271	29.8955	30.7695	36.2575	44.3106	45.8023
1967	ENSMUSG00000018654	Ikzf1	340.435	399.325	338.031	344.656	362.445	593.855	661.557	376.167	500.118	446.823
1968	ENSMUSG00000018656	Tcaf3	0	0	0	0	0	0	0	0	0	0
1969	ENSMUSG00000018659	Pnpo	2930.39	3413.33	6247.66	2941.95	3915.69	9158.94	11679	9338.38	9088.33	8471.98
1970	ENSMUSG00000018661	Cog1	59.8585	87.3547	72.7566	61.4815	68.9858	66.0881	81.9858	69.1169	68.6282	73.0326
1971	ENSMUSG00000018666	Cbx1	303.878	242.605	372.277	311.8	269.764	382.718	424.231	368.528	400.419	338.051
1972	ENSMUSG00000018669	Cdk5rap3	146.732	173.505	192.1	152.03	183.281	137.938	138.803	159.358	144.478	162.136
1973	ENSMUSG00000018672	Copz2	92.7079	60.1287	120.966	100.906	75.1856	81.356	61.7869	104.378	89.1045	83.4916
1974	ENSMUSG00000018677	Slc25a39	1169.54	1288.17	1518.87	1245.95	1361.81	1556.75	1560.25	1746.14	1476.03	1747.7
1975	ENSMUSG00000018678	Sp2	256.327	418.854	324.33	242.747	337.498	439.458	505.462	410.419	463.886	422.148
1976	ENSMUSG00000018697	Aatf	143.527	170.777	165.981	152.534	172.149	167.117	198.572	176.143	189.114	185.992
1977	ENSMUSG00000018698	Lhx1	5.66105	0.257758	1.00726	3.08145	2.7525	7.35644	0	1.21917	0.23324	0.547176
1978	ENSMUSG00000018707	Dync1h1	78.0349	70.7734	85.7466	112.637	74.9373	60.5196	73.2394	51.7014	71.722	44.9607
1979	ENSMUSG00000018727	Cpsf4l	14.2464	5.1843	3.02077	7.03598	6.13296	1.05878	8.11363	2.67665	5.72901	2.95478
1980	ENSMUSG00000018733	Pex12	85.4499	143.052	104.021	75.2551	100.938	125.248	98.6514	86.3577	96.3387	112.984
1981	ENSMUSG00000018736	Ndel1	412.521	368.91	271.187	393.766	306.407	325.024	281.052	298.113	286.25	303.3
1982	ENSMUSG00000018740	Slc25a35	7.74052	7.09506	6.70504	10.698	2.05528	6.76326	3.43932	7.08605	3.28171	10.0639
1983	ENSMUSG00000018750	Zbtb4	25.2654	24.4566	21.2095	26.1611	17.9484	31.4087	25.0911	19.1326	29.0937	27.7481
1984	ENSMUSG00000018752	Tnfsfm13	44.6232	28.0669	24.5727	36.9533	31.6493	22.1418	25.6816	29.9199	19.9225	17.6371
1985	ENSMUSG00000018761	Mpdu1	165.284	173.823	177.756	187.51	237.392	192.684	204.031	178.133	210.861	198.67
1986	ENSMUSG00000018765	Fxr2	87.1235	91.5539	78.3912	75.4946	91.6995	83.0204	96.4395	79.8357	85.3736	75.3296
1987	ENSMUSG00000018770	Atp5g3	3093.46	2922.79	4135.56	3482.74	3553.53	3251.47	2905.95	3649.25	3404.77	3801.12
1988	ENSMUSG00000018774	Cd68	234.253	200.184	260.924	256.491	243.6	273.292	173.568	245.072	210.03	200.674
1989	ENSMUSG00000018776	Slc35g3	1.15035	0	0	0	0	0	0	2.80225	1.12178	0
1990	ENSMUSG00000018796	Acsl1	1469.56	1660.39	1365.1	1450.95	1524.48	908.769	448.456	984.961	682.781	1111.13
1991	ENSMUSG00000018800	Abca5	41.9976	71.374	38.8159	39.9001	36.9139	57.0418	24.7919	30.5574	51.3795	27.4199
1992	ENSMUSG00000018809	Smyd4	16.3758	14.5108	12.886	10.8036	10.8039	15.2489	17.2097	10.6701	14.8681	12.401
1993	ENSMUSG00000018819	Lsp1	657.043	513.138	470.801	601.971	569.97	498.47	356.011	585.602	367.903	371.371
1994	ENSMUSG00000018820	Zfyve27	75.3961	74.3072	68.4493	61.9899	80.6853	56.7889	42.0717	54.6041	43.9284	55.2029
1995	ENSMUSG00000018821	Avpi1	147.53	113.903	138.387	178.581	142.256	95.195	65.5347	108.981	73.8398	152.304
1996	ENSMUSG00000018822	Sfrp5	0	0	16.5452	0	0	0	0	0	0	0
1997	ENSMUSG00000018830	Myh11	105.017	70.8153	567.793	100.36	65.275	32.6634	41.9148	172.37	72.4116	69.1567
1998	ENSMUSG00000018841	Rad51d	61.2003	50.716	54.6153	49.6731	43.9924	51.0623	53.3922	43.9321	65.6995	49.8798
[truncated: 34,662 more rows]

## Sheet: Upregulated (gProfile)
source	term_name	term_id	adjusted_p_value	negative_log10_of_adjusted_p_value	term_size	query_size	intersection_size	effective_domain_size	intersections
GO:MF	oxygen carrier activity	GO:0005344	0.00419014	2.37777	13	78	3	25399	ENSMUSG00000052217,ENSMUSG00000052187,ENSMUSG00000055609
GO:MF	oxygen binding	GO:0019825	0.0328137	1.48394	25	78	3	25399	ENSMUSG00000052217,ENSMUSG00000052187,ENSMUSG00000055609
GO:MF	molecular carrier activity	GO:0140104	0.0347816	1.45865	70	78	4	25399	ENSMUSG00000052217,ENSMUSG00000052187,ENSMUSG00000055609,ENSMUSG00000022100
GO:MF	hemoglobin alpha binding	GO:0031721	0.0497571	1.30315	5	78	2	25399	ENSMUSG00000052217,ENSMUSG00000052187
GO:BP	gas transport	GO:0015669	0.000720514	3.14236	21	78	4	27492	ENSMUSG00000052217,ENSMUSG00000052187,ENSMUSG00000055609,ENSMUSG00000024411
GO:BP	oxygen transport	GO:0015671	0.0128251	1.89194	13	78	3	27492	ENSMUSG00000052217,ENSMUSG00000052187,ENSMUSG00000055609
GO:BP	saturated monocarboxylic acid metabolic process	GO:0032788	0.0495755	1.30473	3	78	2	27492	ENSMUSG00000021228,ENSMUSG00000052392
GO:BP	unsaturated monocarboxylic acid metabolic process	GO:0032789	0.0495755	1.30473	3	78	2	27492	ENSMUSG00000021228,ENSMUSG00000052392
REAC	Inhibition of DNA recombination at telomere	REAC:R-MMU-9670095	0.0248106	1.60536	60	35	4	8748	ENSMUSG00000114279,ENSMUSG00000091405,ENSMUSG00000069272,ENSMUSG00000096010
REAC	Recognition and association of DNA glycosylase with site containing an affected purine	REAC:R-MMU-110330	0.0264765	1.57714	61	35	4	8748	ENSMUSG00000114279,ENSMUSG00000091405,ENSMUSG00000069272,ENSMUSG00000096010
REAC	Cleavage of the damaged purine	REAC:R-MMU-110331	0.0300504	1.52215	63	35	4	8748	ENSMUSG00000114279,ENSMUSG00000091405,ENSMUSG00000069272,ENSMUSG00000096010
REAC	Depurination	REAC:R-MMU-73927	0.0300504	1.52215	63	35	4	8748	ENSMUSG00000114279,ENSMUSG00000091405,ENSMUSG00000069272,ENSMUSG00000096010
REAC	Estrogen-dependent gene expression	REAC:R-MMU-9018519	0.031346	1.50382	122	35	5	8748	ENSMUSG00000051159,ENSMUSG00000114279,ENSMUSG00000091405,ENSMUSG00000069272,ENSMUSG00000096010
REAC	Condensation of Prophase Chromosomes	REAC:R-MMU-2299718	0.0339625	1.469	65	35	4	8748	ENSMUSG00000114279,ENSMUSG00000091405,ENSMUSG00000069272,ENSMUSG00000096010
REAC	NoRC negatively regulates rRNA expression	REAC:R-MMU-427413	0.042877	1.36778	69	35	4	8748	ENSMUSG00000114279,ENSMUSG00000091405,ENSMUSG00000069272,ENSMUSG00000096010
REAC	Base-Excision Repair, AP Site Formation	REAC:R-MMU-73929	0.042877	1.36778	69	35	4	8748	ENSMUSG00000114279,ENSMUSG00000091405,ENSMUSG00000069272,ENSMUSG00000096010
REAC	RNA Polymerase I Promoter Opening	REAC:R-MMU-73728	0.0453469	1.34345	70	35	4	8748	ENSMUSG00000114279,ENSMUSG00000091405,ENSMUSG00000069272,ENSMUSG00000096010
REAC	SIRT1 negatively regulates rRNA expression	REAC:R-MMU-427359	0.0479181	1.3195	71	35	4	8748	ENSMUSG00000114279,ENSMUSG00000091405,ENSMUSG00000069272,ENSMUSG00000096010

## Sheet: Downregulated  (gProfile)
source	term_name	term_id	adjusted_p_value	negative_log10_of_adjusted_p_value	term_size	query_size	intersection_size	effective_domain_size	intersections
GO:MF	oxidoreductase activity, acting on paired donors, with incorporation or reduction of molecular oxygen, reduced flavin or flavoprotein as one donor, and incorporation of one atom of oxygen	GO:0016712	1.66e-24	23.7792	80	465	27	25399	ENSMUSG00000024087,ENSMUSG00000052974,ENSMUSG00000056035,ENSMUSG00000023963,ENSMUSG00000052914,ENSMUSG00000060613,ENSMUSG00000062624,ENSMUSG00000028240,ENSMUSG00000070419,ENSMUSG00000032310,ENSMUSG00000015224,ENSMUSG00000029727,ENSMUSG00000028712,ENSMUSG00000074254,ENSMUSG00000029630,ENSMUSG00000052520,ENSMUSG00000068086,ENSMUSG00000054417,ENSMUSG00000075551,ENSMUSG00000066071,ENSMUSG00000025004,…
GO:MF	monooxygenase activity	GO:0004497	1.76e-21	20.7553	159	465	32	25399	ENSMUSG00000024087,ENSMUSG00000024055,ENSMUSG00000054757,ENSMUSG00000052974,ENSMUSG00000021210,ENSMUSG00000056035,ENSMUSG00000023963,ENSMUSG00000052914,ENSMUSG00000060613,ENSMUSG00000062624,ENSMUSG00000028240,ENSMUSG00000026170,ENSMUSG00000070419,ENSMUSG00000032310,ENSMUSG00000015224,ENSMUSG00000029727,ENSMUSG00000028712,ENSMUSG00000074254,ENSMUSG00000029630,ENSMUSG00000052520,ENSMUSG00000021214,…
GO:MF	steroid hydroxylase activity	GO:0008395	1.61e-20	19.7938	69	465	23	25399	ENSMUSG00000024087,ENSMUSG00000052974,ENSMUSG00000056035,ENSMUSG00000023963,ENSMUSG00000052914,ENSMUSG00000060613,ENSMUSG00000062624,ENSMUSG00000028240,ENSMUSG00000026170,ENSMUSG00000070419,ENSMUSG00000032310,ENSMUSG00000015224,ENSMUSG00000029727,ENSMUSG00000074254,ENSMUSG00000029630,ENSMUSG00000052520,ENSMUSG00000068086,ENSMUSG00000054417,ENSMUSG00000075551,ENSMUSG00000025004,ENSMUSG00000025479,…
GO:MF	oxidoreductase activity, acting on paired donors, with incorporation or reduction of molecular oxygen	GO:0016705	2.6e-18	17.5847	231	465	34	25399	ENSMUSG00000024087,ENSMUSG00000024055,ENSMUSG00000054757,ENSMUSG00000052974,ENSMUSG00000021210,ENSMUSG00000056035,ENSMUSG00000023963,ENSMUSG00000052914,ENSMUSG00000060613,ENSMUSG00000005514,ENSMUSG00000062624,ENSMUSG00000028240,ENSMUSG00000026170,ENSMUSG00000070419,ENSMUSG00000032310,ENSMUSG00000015224,ENSMUSG00000022096,ENSMUSG00000029727,ENSMUSG00000028712,ENSMUSG00000074254,ENSMUSG00000029630,…
GO:MF	heme binding	GO:0020037	2e-17	16.6979	182	465	30	25399	ENSMUSG00000024087,ENSMUSG00000024055,ENSMUSG00000052974,ENSMUSG00000056035,ENSMUSG00000023963,ENSMUSG00000052914,ENSMUSG00000060613,ENSMUSG00000062624,ENSMUSG00000028240,ENSMUSG00000026170,ENSMUSG00000070419,ENSMUSG00000032310,ENSMUSG00000015224,ENSMUSG00000029727,ENSMUSG00000028712,ENSMUSG00000074254,ENSMUSG00000029630,ENSMUSG00000022877,ENSMUSG00000052520,ENSMUSG00000068086,ENSMUSG00000054417,…
GO:MF	tetrapyrrole binding	GO:0046906	8.32e-17	16.0799	191	465	30	25399	ENSMUSG00000024087,ENSMUSG00000024055,ENSMUSG00000052974,ENSMUSG00000056035,ENSMUSG00000023963,ENSMUSG00000052914,ENSMUSG00000060613,ENSMUSG00000062624,ENSMUSG00000028240,ENSMUSG00000026170,ENSMUSG00000070419,ENSMUSG00000032310,ENSMUSG00000015224,ENSMUSG00000029727,ENSMUSG00000028712,ENSMUSG00000074254,ENSMUSG00000029630,ENSMUSG00000022877,ENSMUSG00000052520,ENSMUSG00000068086,ENSMUSG00000054417,…
GO:MF	catalytic activity	GO:0003824	6.23e-16	15.2054	5699	465	188	25399	ENSMUSG00000029445,ENSMUSG00000024087,ENSMUSG00000035208,ENSMUSG00000071633,ENSMUSG00000063683,ENSMUSG00000022040,ENSMUSG00000045211,ENSMUSG00000030088,ENSMUSG00000038587,ENSMUSG00000034422,ENSMUSG00000040253,ENSMUSG00000035042,ENSMUSG00000006344,ENSMUSG00000024055,ENSMUSG00000037321,ENSMUSG00000070811,ENSMUSG00000033508,ENSMUSG00000034837,ENSMUSG00000057103,ENSMUSG00000025473,ENSMUSG00000025509,…
GO:MF	iron ion binding	GO:0005506	1.5e-15	14.8241	211	465	30	25399	ENSMUSG00000024087,ENSMUSG00000024055,ENSMUSG00000052974,ENSMUSG00000056035,ENSMUSG00000023963,ENSMUSG00000052914,ENSMUSG00000060613,ENSMUSG00000033022,ENSMUSG00000062624,ENSMUSG00000028240,ENSMUSG00000026170,ENSMUSG00000070419,ENSMUSG00000032310,ENSMUSG00000015224,ENSMUSG00000029727,ENSMUSG00000028712,ENSMUSG00000074254,ENSMUSG00000029630,ENSMUSG00000052520,ENSMUSG00000068086,ENSMUSG00000054417,…
GO:MF	aromatase activity	GO:0070330	1.24e-14	13.9073	36	465	15	25399	ENSMUSG00000024087,ENSMUSG00000056035,ENSMUSG00000052914,ENSMUSG00000070419,ENSMUSG00000032310,ENSMUSG00000029727,ENSMUSG00000074254,ENSMUSG00000029630,ENSMUSG00000052520,ENSMUSG00000068086,ENSMUSG00000054417,ENSMUSG00000075551,ENSMUSG00000066071,ENSMUSG00000025479,ENSMUSG00000042248
GO:MF	arachidonic acid epoxygenase activity	GO:0008392	3.36e-14	13.4739	46	465	16	25399	ENSMUSG00000052974,ENSMUSG00000052914,ENSMUSG00000060613,ENSMUSG00000062624,ENSMUSG00000015224,ENSMUSG00000028712,ENSMUSG00000074254,ENSMUSG00000052520,ENSMUSG00000066071,ENSMUSG00000025004,ENSMUSG00000063929,ENSMUSG00000025479,ENSMUSG00000066072,ENSMUSG00000042248,ENSMUSG00000028715,ENSMUSG00000092008
GO:MF	arachidonic acid monooxygenase activity	GO:0008391	1.08e-13	12.9673	49	465	16	25399	ENSMUSG00000052974,ENSMUSG00000052914,ENSMUSG00000060613,ENSMUSG00000062624,ENSMUSG00000015224,ENSMUSG00000028712,ENSMUSG00000074254,ENSMUSG00000052520,ENSMUSG00000066071,ENSMUSG00000025004,ENSMUSG00000063929,ENSMUSG00000025479,ENSMUSG00000066072,ENSMUSG00000042248,ENSMUSG00000028715,ENSMUSG00000092008
GO:MF	oxidoreductase activity	GO:0016491	2.78e-12	11.5566	789	465	51	25399	ENSMUSG00000029445,ENSMUSG00000024087,ENSMUSG00000030088,ENSMUSG00000024055,ENSMUSG00000054757,ENSMUSG00000027261,ENSMUSG00000052974,ENSMUSG00000021210,ENSMUSG00000056035,ENSMUSG00000022129,ENSMUSG00000074207,ENSMUSG00000023963,ENSMUSG00000015134,ENSMUSG00000016194,ENSMUSG00000033684,ENSMUSG00000052914,ENSMUSG00000060613,ENSMUSG00000005514,ENSMUSG00000028186,ENSMUSG00000075707,ENSMUSG00000040134,…
GO:MF	protein binding	GO:0005515	7.93e-12	11.1006	10433	465	272	25399	ENSMUSG00000029445,ENSMUSG00000037386,ENSMUSG00000024580,ENSMUSG00000036181,ENSMUSG00000031963,ENSMUSG00000036040,ENSMUSG00000021756,ENSMUSG00000035799,ENSMUSG00000022040,ENSMUSG00000021253,ENSMUSG00000030088,ENSMUSG00000021835,ENSMUSG00000038587,ENSMUSG00000047798,ENSMUSG00000034422,ENSMUSG00000022122,ENSMUSG00000035042,ENSMUSG00000064215,ENSMUSG00000026981,ENSMUSG00000030359,ENSMUSG00000041773,…
GO:MF	caffeine oxidase activity	GO:0034875	9.36e-12	11.0286	21	465	11	25399	ENSMUSG00000056035,ENSMUSG00000062624,ENSMUSG00000070419,ENSMUSG00000032310,ENSMUSG00000029727,ENSMUSG00000029630,ENSMUSG00000054417,ENSMUSG00000075551,ENSMUSG00000025004,ENSMUSG00000042248,ENSMUSG00000092008
GO:MF	oxidoreductase activity, acting on CH or CH2 groups, quinone or similar compound as acceptor	GO:0033695	9.36e-12	11.0286	21	465	11	25399	ENSMUSG00000056035,ENSMUSG00000062624,ENSMUSG00000070419,ENSMUSG00000032310,ENSMUSG00000029727,ENSMUSG00000029630,ENSMUSG00000054417,ENSMUSG00000075551,ENSMUSG00000025004,ENSMUSG00000042248,ENSMUSG00000092008
GO:MF	oxidoreductase activity, acting on CH or CH2 groups	GO:0016725	1.89e-10	9.72389	26	465	11	25399	ENSMUSG00000056035,ENSMUSG00000062624,ENSMUSG00000070419,ENSMUSG00000032310,ENSMUSG00000029727,ENSMUSG00000029630,ENSMUSG00000054417,ENSMUSG00000075551,ENSMUSG00000025004,ENSMUSG00000042248,ENSMUSG00000092008
GO:MF	ion binding	GO:0043167	5.62e-10	9.25017	5890	465	175	25399	ENSMUSG00000029445,ENSMUSG00000037386,ENSMUSG00000024087,ENSMUSG00000035208,ENSMUSG00000045064,ENSMUSG00000022040,ENSMUSG00000045211,ENSMUSG00000034422,ENSMUSG00000040253,ENSMUSG00000027048,ENSMUSG00000027456,ENSMUSG00000024055,ENSMUSG00000037321,ENSMUSG00000034837,ENSMUSG00000038085,ENSMUSG00000025473,ENSMUSG00000074743,ENSMUSG00000052749,ENSMUSG00000043505,ENSMUSG00000056144,ENSMUSG00000024140,…
GO:MF	signaling receptor binding	GO:0005102	1.5e-09	8.82528	1667	465	73	25399	ENSMUSG00000021756,ENSMUSG00000021253,ENSMUSG00000021835,ENSMUSG00000047798,ENSMUSG00000022122,ENSMUSG00000035042,ENSMUSG00000026981,ENSMUSG00000051379,ENSMUSG00000048534,ENSMUSG00000027863,ENSMUSG00000032311,ENSMUSG00000037321,ENSMUSG00000034837,ENSMUSG00000053062,ENSMUSG00000020123,ENSMUSG00000025473,ENSMUSG00000028001,ENSMUSG00000031849,ENSMUSG00000062515,ENSMUSG00000027954,ENSMUSG00000037942,…
GO:MF	2'-5'-oligoadenylate synthetase activity	GO:0001730	2.51e-09	8.60055	12	465	8	25399	ENSMUSG00000029605,ENSMUSG00000001166,ENSMUSG00000032690,ENSMUSG00000052776,ENSMUSG00000066861,ENSMUSG00000029561,ENSMUSG00000041827,ENSMUSG00000032661
GO:MF	identical protein binding	GO:0042802	2.95e-09	8.53055	2288	465	89	25399	ENSMUSG00000024580,ENSMUSG00000021756,ENSMUSG00000035799,ENSMUSG00000022040,ENSMUSG00000021253,ENSMUSG00000021835,ENSMUSG00000047798,ENSMUSG00000035042,ENSMUSG00000064215,ENSMUSG00000051379,ENSMUSG00000027456,ENSMUSG00000048534,ENSMUSG00000027863,ENSMUSG00000037321,ENSMUSG00000017009,ENSMUSG00000011305,ENSMUSG00000052749,ENSMUSG00000046718,ENSMUSG00000041548,ENSMUSG00000004951,ENSMUSG00000037942,…
GO:MF	transition metal ion binding	GO:0046914	1.27e-08	7.8967	1083	465	54	25399	ENSMUSG00000024087,ENSMUSG00000035208,ENSMUSG00000024055,ENSMUSG00000025473,ENSMUSG00000052749,ENSMUSG00000056144,ENSMUSG00000024140,ENSMUSG00000028150,ENSMUSG00000052974,ENSMUSG00000037580,ENSMUSG00000056035,ENSMUSG00000026193,ENSMUSG00000074207,ENSMUSG00000023963,ENSMUSG00000052914,ENSMUSG00000060613,ENSMUSG00000019987,ENSMUSG00000021125,ENSMUSG00000033107,ENSMUSG00000017830,ENSMUSG00000023034,…
GO:MF	estrogen 16-alpha-hydroxylase activity	GO:0101020	1.47e-08	7.8316	14	465	8	25399	ENSMUSG00000024087,ENSMUSG00000056035,ENSMUSG00000070419,ENSMUSG00000032310,ENSMUSG00000029727,ENSMUSG00000029630,ENSMUSG00000054417,ENSMUSG00000075551
GO:MF	vitamin D3 25-hydroxylase activity	GO:0030343	3.43e-08	7.46486	10	465	7	25399	ENSMUSG00000056035,ENSMUSG00000026170,ENSMUSG00000070419,ENSMUSG00000029727,ENSMUSG00000029630,ENSMUSG00000054417,ENSMUSG00000075551
GO:MF	binding	GO:0005488	8.9e-08	7.05053	16189	465	359	25399	ENSMUSG00000029445,ENSMUSG00000037386,ENSMUSG00000024087,ENSMUSG00000024580,ENSMUSG00000036181,ENSMUSG00000031963,ENSMUSG00000035208,ENSMUSG00000045064,ENSMUSG00000036040,ENSMUSG00000021756,ENSMUSG00000035799,ENSMUSG00000022040,ENSMUSG00000045211,ENSMUSG00000021253,ENSMUSG00000030088,ENSMUSG00000021835,ENSMUSG00000038587,ENSMUSG00000047798,ENSMUSG00000034422,ENSMUSG00000040253,ENSMUSG00000022122,…
GO:MF	vitamin D 25-hydroxylase activity	GO:0070643	9.28e-08	7.03243	11	465	7	25399	ENSMUSG00000056035,ENSMUSG00000026170,ENSMUSG00000070419,ENSMUSG00000029727,ENSMUSG00000029630,ENSMUSG00000054417,ENSMUSG00000075551
GO:MF	carbohydrate derivative binding	GO:0097367	1.76e-07	6.75526	2275	465	84	25399	ENSMUSG00000035208,ENSMUSG00000021835,ENSMUSG00000040253,ENSMUSG00000035042,ENSMUSG00000027048,ENSMUSG00000004098,ENSMUSG00000037321,ENSMUSG00000034837,ENSMUSG00000038085,ENSMUSG00000043505,ENSMUSG00000031849,ENSMUSG00000079363,ENSMUSG00000092021,ENSMUSG00000027261,ENSMUSG00000041828,ENSMUSG00000021420,ENSMUSG00000000386,ENSMUSG00000040809,ENSMUSG00000019997,ENSMUSG00000022629,ENSMUSG00000030247,…
GO:MF	oxidoreductase activity, acting on CH-OH group of donors	GO:0016614	5.38e-07	6.26912	162	465	18	25399	ENSMUSG00000054757,ENSMUSG00000027261,ENSMUSG00000021210,ENSMUSG00000074207,ENSMUSG00000016194,ENSMUSG00000040134,ENSMUSG00000027869,ENSMUSG00000026170,ENSMUSG00000052131,ENSMUSG00000028712,ENSMUSG00000074639,ENSMUSG00000021214,ENSMUSG00000055301,ENSMUSG00000066071,ENSMUSG00000063929,ENSMUSG00000025396,ENSMUSG00000066072,ENSMUSG00000028715
GO:MF	anion binding	GO:0043168	8.56e-07	6.06761	2432	465	86	25399	ENSMUSG00000035208,ENSMUSG00000034422,ENSMUSG00000040253,ENSMUSG00000027048,ENSMUSG00000027456,ENSMUSG00000037321,ENSMUSG00000034837,ENSMUSG00000038085,ENSMUSG00000043505,ENSMUSG00000054757,ENSMUSG00000062515,ENSMUSG00000079363,ENSMUSG00000092021,ENSMUSG00000027261,ENSMUSG00000041828,ENSMUSG00000021420,ENSMUSG00000073988,ENSMUSG00000000386,ENSMUSG00000022629,ENSMUSG00000030247,ENSMUSG00000042638,…
GO:MF	estrogen 2-hydroxylase activity	GO:0101021	9.2e-07	6.0361	14	465	7	25399	ENSMUSG00000056035,ENSMUSG00000070419,ENSMUSG00000032310,ENSMUSG00000029727,ENSMUSG00000029630,ENSMUSG00000054417,ENSMUSG00000075551
GO:MF	oxidoreductase activity, acting on paired donors, with incorporation or reduction of molecular oxygen, NAD(P)H as one donor, and incorporation of one atom of oxygen	GO:0016709	9.37e-07	6.02836	65	465	12	25399	ENSMUSG00000054757,ENSMUSG00000021210,ENSMUSG00000028240,ENSMUSG00000026170,ENSMUSG00000028712,ENSMUSG00000021214,ENSMUSG00000068086,ENSMUSG00000066071,ENSMUSG00000063929,ENSMUSG00000025479,ENSMUSG00000066072,ENSMUSG00000028715
GO:MF	small molecule binding	GO:0036094	9.82e-07	6.00775	2561	465	89	25399	ENSMUSG00000024580,ENSMUSG00000035208,ENSMUSG00000034422,ENSMUSG00000040253,ENSMUSG00000027048,ENSMUSG00000037321,ENSMUSG00000034837,ENSMUSG00000038085,ENSMUSG00000043505,ENSMUSG00000031849,ENSMUSG00000079363,ENSMUSG00000092021,ENSMUSG00000027261,ENSMUSG00000041828,ENSMUSG00000037942,ENSMUSG00000021420,ENSMUSG00000073988,ENSMUSG00000000386,ENSMUSG00000022629,ENSMUSG00000030247,ENSMUSG00000042638,…
GO:MF	oxidoreductase activity, acting on the CH-OH group of donors, NAD or NADP as acceptor	GO:0016616	1.272e-06	5.89552	151	465	17	25399	ENSMUSG00000054757,ENSMUSG00000021210,ENSMUSG00000074207,ENSMUSG00000016194,ENSMUSG00000040134,ENSMUSG00000027869,ENSMUSG00000026170,ENSMUSG00000052131,ENSMUSG00000028712,ENSMUSG00000074639,ENSMUSG00000021214,ENSMUSG00000055301,ENSMUSG00000066071,ENSMUSG00000063929,ENSMUSG00000025396,ENSMUSG00000066072,ENSMUSG00000028715
GO:MF	1-alpha,25-dihydroxyvitamin D3 23-hydroxylase activity	GO:0062181	1.329e-06	5.87647	9	465	6	25399	ENSMUSG00000056035,ENSMUSG00000070419,ENSMUSG00000029727,ENSMUSG00000029630,ENSMUSG00000054417,ENSMUSG00000075551
GO:MF	vitamin D 23-hydroxylase activity	GO:0062179	1.329e-06	5.87647	9	465	6	25399	ENSMUSG00000056035,ENSMUSG00000070419,ENSMUSG00000029727,ENSMUSG00000029630,ENSMUSG00000054417,ENSMUSG00000075551
GO:MF	testosterone 6-beta-hydroxylase activity	GO:0050649	1.329e-06	5.87647	9	465	6	25399	ENSMUSG00000056035,ENSMUSG00000070419,ENSMUSG00000029727,ENSMUSG00000029630,ENSMUSG00000054417,ENSMUSG00000075551
GO:MF	vitamin D 24-hydroxylase activity	GO:0070576	3.2711e-06	5.48531	10	465	6	25399	ENSMUSG00000056035,ENSMUSG00000070419,ENSMUSG00000029727,ENSMUSG00000029630,ENSMUSG00000054417,ENSMUSG00000075551
GO:MF	steroid binding	GO:0005496	2.7867e-05	4.55491	123	465	14	25399	ENSMUSG00000031849,ENSMUSG00000037942,ENSMUSG00000028150,ENSMUSG00000056035,ENSMUSG00000003721,ENSMUSG00000016194,ENSMUSG00000070419,ENSMUSG00000029727,ENSMUSG00000029630,ENSMUSG00000054417,ENSMUSG00000075551,ENSMUSG00000032080,ENSMUSG00000032079,ENSMUSG00000089960
GO:MF	16-hydroxypalmitate dehydrogenase activity	GO:0103002	4.8971e-05	4.31006	8	465	5	25399	ENSMUSG00000028712,ENSMUSG00000066071,ENSMUSG00000063929,ENSMUSG00000066072,ENSMUSG00000028715
GO:MF	laurate hydroxylase activity	GO:0102116	4.8971e-05	4.31006	8	465	5	25399	ENSMUSG00000028712,ENSMUSG00000066071,ENSMUSG00000063929,ENSMUSG00000066072,ENSMUSG00000028715
GO:MF	retinoic acid 4-hydroxylase activity	GO:0008401	0.0001136	3.94461	16	465	6	25399	ENSMUSG00000056035,ENSMUSG00000070419,ENSMUSG00000029727,ENSMUSG00000029630,ENSMUSG00000054417,ENSMUSG00000075551
GO:MF	adenylyltransferase activity	GO:0070566	0.00016315	3.7874	38	465	8	25399	ENSMUSG00000029605,ENSMUSG00000001166,ENSMUSG00000032690,ENSMUSG00000052776,ENSMUSG00000066861,ENSMUSG00000029561,ENSMUSG00000041827,ENSMUSG00000032661
GO:MF	oxidoreductase activity, acting on paired donors, with incorporation or reduction of molecular oxygen, reduced iron-sulfur protein as one donor, and incorporation of one atom of oxygen	GO:0016713	0.00017286	3.76232	17	465	6	25399	ENSMUSG00000026170,ENSMUSG00000028712,ENSMUSG00000066071,ENSMUSG00000063929,ENSMUSG00000066072,ENSMUSG00000028715
GO:MF	protein homodimerization activity	GO:0042803	0.00023916	3.62131	752	465	35	25399	ENSMUSG00000024580,ENSMUSG00000035799,ENSMUSG00000022040,ENSMUSG00000035042,ENSMUSG00000051379,ENSMUSG00000027456,ENSMUSG00000048534,ENSMUSG00000037321,ENSMUSG00000052749,ENSMUSG00000046718,ENSMUSG00000041548,ENSMUSG00000004951,ENSMUSG00000037580,ENSMUSG00000028268,ENSMUSG00000026628,ENSMUSG00000015134,ENSMUSG00000016194,ENSMUSG00000091705,ENSMUSG00000026278,ENSMUSG00000022615,ENSMUSG00000026272,…
GO:MF	androsterone dehydrogenase activity	GO:0047023	0.00025528	3.59299	18	465	6	25399	ENSMUSG00000054757,ENSMUSG00000021210,ENSMUSG00000040134,ENSMUSG00000074639,ENSMUSG00000021214,ENSMUSG00000025396
GO:MF	endopeptidase inhibitor activity	GO:0004866	0.00026833	3.57133	217	465	17	25399	ENSMUSG00000030359,ENSMUSG00000066364,ENSMUSG00000046718,ENSMUSG00000041550,ENSMUSG00000027442,ENSMUSG00000063232,ENSMUSG00000073418,ENSMUSG00000019278,ENSMUSG00000079014,ENSMUSG00000072849,ENSMUSG00000041481,ENSMUSG00000022871,ENSMUSG00000022877,ENSMUSG00000066363,ENSMUSG00000021091,ENSMUSG00000079012,ENSMUSG00000058207
GO:MF	NAD-retinol dehydrogenase activity	GO:0004745	0.00032991	3.48161	29	465	7	25399	ENSMUSG00000054757,ENSMUSG00000021210,ENSMUSG00000074207,ENSMUSG00000040134,ENSMUSG00000021214,ENSMUSG00000055301,ENSMUSG00000025396
GO:MF	alkane 1-monooxygenase activity	GO:0018685	0.00038602	3.41339	11	465	5	25399	ENSMUSG00000028712,ENSMUSG00000066071,ENSMUSG00000063929,ENSMUSG00000066072,ENSMUSG00000028715
GO:MF	peptidase inhibitor activity	GO:0030414	0.00047289	3.32524	226	465	17	25399	ENSMUSG00000030359,ENSMUSG00000066364,ENSMUSG00000046718,ENSMUSG00000041550,ENSMUSG00000027442,ENSMUSG00000063232,ENSMUSG00000073418,ENSMUSG00000019278,ENSMUSG00000079014,ENSMUSG00000072849,ENSMUSG00000041481,ENSMUSG00000022871,ENSMUSG00000022877,ENSMUSG00000066363,ENSMUSG00000021091,ENSMUSG00000079012,ENSMUSG00000058207
GO:MF	heparin binding	GO:0008201	0.00053061	3.27522	156	465	14	25399	ENSMUSG00000021835,ENSMUSG00000035042,ENSMUSG00000004098,ENSMUSG00000031849,ENSMUSG00000019997,ENSMUSG00000026193,ENSMUSG00000036687,ENSMUSG00000034855,ENSMUSG00000072115,ENSMUSG00000026365,ENSMUSG00000045776,ENSMUSG00000035385,ENSMUSG00000022877,ENSMUSG00000032079
GO:MF	molecular function regulator	GO:0098772	0.00053418	3.27231	1922	465	65	25399	ENSMUSG00000024580,ENSMUSG00000021253,ENSMUSG00000021835,ENSMUSG00000035042,ENSMUSG00000026981,ENSMUSG00000030359,ENSMUSG00000051379,ENSMUSG00000026360,ENSMUSG00000032311,ENSMUSG00000066364,ENSMUSG00000046718,ENSMUSG00000004951,ENSMUSG00000019997,ENSMUSG00000024589,ENSMUSG00000021765,ENSMUSG00000035165,ENSMUSG00000014813,ENSMUSG00000022594,ENSMUSG00000024401,ENSMUSG00000025481,ENSMUSG00000026193,…
GO:MF	cation binding	GO:0043169	0.00059849	3.22294	4166	465	116	25399	ENSMUSG00000029445,ENSMUSG00000037386,ENSMUSG00000024087,ENSMUSG00000035208,ENSMUSG00000045064,ENSMUSG00000022040,ENSMUSG00000045211,ENSMUSG00000024055,ENSMUSG00000037321,ENSMUSG00000034837,ENSMUSG00000025473,ENSMUSG00000074743,ENSMUSG00000052749,ENSMUSG00000056144,ENSMUSG00000024140,ENSMUSG00000028001,ENSMUSG00000031849,ENSMUSG00000037942,ENSMUSG00000033860,ENSMUSG00000044786,ENSMUSG00000028150,…
GO:MF	leukotriene-B4 20-monooxygenase activity	GO:0050051	0.00065178	3.1859	12	465	5	25399	ENSMUSG00000028712,ENSMUSG00000066071,ENSMUSG00000063929,ENSMUSG00000066072,ENSMUSG00000028715
GO:MF	lipid binding	GO:0008289	0.00067881	3.16825	822	465	36	25399	ENSMUSG00000047798,ENSMUSG00000027456,ENSMUSG00000031849,ENSMUSG00000062515,ENSMUSG00000037942,ENSMUSG00000073988,ENSMUSG00000022579,ENSMUSG00000028150,ENSMUSG00000028307,ENSMUSG00000056035,ENSMUSG00000041550,ENSMUSG00000003721,ENSMUSG00000076617,ENSMUSG00000019368,ENSMUSG00000016194,ENSMUSG00000034686,ENSMUSG00000019278,ENSMUSG00000070419,ENSMUSG00000000301,ENSMUSG00000025991,ENSMUSG00000019970,…
GO:MF	steroid dehydrogenase activity, acting on the CH-OH group of donors, NAD or NADP as acceptor	GO:0033764	0.00076575	3.11591	46	465	8	25399	ENSMUSG00000054757,ENSMUSG00000021210,ENSMUSG00000016194,ENSMUSG00000040134,ENSMUSG00000027869,ENSMUSG00000074639,ENSMUSG00000021214,ENSMUSG00000025396
GO:MF	endopeptidase regulator activity	GO:0061135	0.00080957	3.09174	235	465	17	25399	ENSMUSG00000030359,ENSMUSG00000066364,ENSMUSG00000046718,ENSMUSG00000041550,ENSMUSG00000027442,ENSMUSG00000063232,ENSMUSG00000073418,ENSMUSG00000019278,ENSMUSG00000079014,ENSMUSG00000072849,ENSMUSG00000041481,ENSMUSG00000022871,ENSMUSG00000022877,ENSMUSG00000066363,ENSMUSG00000021091,ENSMUSG00000079012,ENSMUSG00000058207
GO:MF	glycosaminoglycan binding	GO:0005539	0.00112659	2.94824	215	465	16	25399	ENSMUSG00000021835,ENSMUSG00000035042,ENSMUSG00000004098,ENSMUSG00000031849,ENSMUSG00000019997,ENSMUSG00000026193,ENSMUSG00000076617,ENSMUSG00000036687,ENSMUSG00000034855,ENSMUSG00000058297,ENSMUSG00000072115,ENSMUSG00000026365,ENSMUSG00000045776,ENSMUSG00000035385,ENSMUSG00000022877,ENSMUSG00000032079
GO:MF	enzyme inhibitor activity	GO:0004857	0.00119113	2.92404	412	465	23	25399	ENSMUSG00000030359,ENSMUSG00000026360,ENSMUSG00000066364,ENSMUSG00000046718,ENSMUSG00000004951,ENSMUSG00000041550,ENSMUSG00000027442,ENSMUSG00000063232,ENSMUSG00000073418,ENSMUSG00000019278,ENSMUSG00000038393,ENSMUSG00000112023,ENSMUSG00000079014,ENSMUSG00000023067,ENSMUSG00000072849,ENSMUSG00000041481,ENSMUSG00000022871,ENSMUSG00000022877,ENSMUSG00000066363,ENSMUSG00000021091,ENSMUSG00000089960,…
GO:MF	double-stranded RNA binding	GO:0003725	0.00128747	2.89026	83	465	10	25399	ENSMUSG00000029605,ENSMUSG00000001166,ENSMUSG00000032690,ENSMUSG00000017830,ENSMUSG00000052776,ENSMUSG00000066861,ENSMUSG00000029561,ENSMUSG00000027514,ENSMUSG00000041827,ENSMUSG00000032661
GO:MF	peptidase regulator activity	GO:0061134	0.00129472	2.88782	270	465	18	25399	ENSMUSG00000030359,ENSMUSG00000066364,ENSMUSG00000046718,ENSMUSG00000026193,ENSMUSG00000041550,ENSMUSG00000027442,ENSMUSG00000063232,ENSMUSG00000073418,ENSMUSG00000019278,ENSMUSG00000079014,ENSMUSG00000072849,ENSMUSG00000041481,ENSMUSG00000022871,ENSMUSG00000022877,ENSMUSG00000066363,ENSMUSG00000021091,ENSMUSG00000079012,ENSMUSG00000058207
GO:MF	nucleotide binding	GO:0000166	0.00144018	2.84158	2189	465	70	25399	ENSMUSG00000024580,ENSMUSG00000035208,ENSMUSG00000034422,ENSMUSG00000040253,ENSMUSG00000027048,ENSMUSG00000037321,ENSMUSG00000034837,ENSMUSG00000038085,ENSMUSG00000043505,ENSMUSG00000079363,ENSMUSG00000092021,ENSMUSG00000027261,ENSMUSG00000041828,ENSMUSG00000021420,ENSMUSG00000000386,ENSMUSG00000022629,ENSMUSG00000030247,ENSMUSG00000042638,ENSMUSG00000029403,ENSMUSG00000024042,ENSMUSG00000037580,…
GO:MF	nucleoside phosphate binding	GO:1901265	0.00144018	2.84158	2189	465	70	25399	ENSMUSG00000024580,ENSMUSG00000035208,ENSMUSG00000034422,ENSMUSG00000040253,ENSMUSG00000027048,ENSMUSG00000037321,ENSMUSG00000034837,ENSMUSG00000038085,ENSMUSG00000043505,ENSMUSG00000079363,ENSMUSG00000092021,ENSMUSG00000027261,ENSMUSG00000041828,ENSMUSG00000021420,ENSMUSG00000000386,ENSMUSG00000022629,ENSMUSG00000030247,ENSMUSG00000042638,ENSMUSG00000029403,ENSMUSG00000024042,ENSMUSG00000037580,…
GO:MF	steroid dehydrogenase activity	GO:0016229	0.0014778	2.83038	50	465	8	25399	ENSMUSG00000054757,ENSMUSG00000021210,ENSMUSG00000016194,ENSMUSG00000040134,ENSMUSG00000027869,ENSMUSG00000074639,ENSMUSG00000021214,ENSMUSG00000025396
GO:MF	metal ion binding	GO:0046872	0.00164006	2.78514	4066	465	112	25399	ENSMUSG00000029445,ENSMUSG00000037386,ENSMUSG00000024087,ENSMUSG00000035208,ENSMUSG00000045064,ENSMUSG00000022040,ENSMUSG00000045211,ENSMUSG00000024055,ENSMUSG00000037321,ENSMUSG00000034837,ENSMUSG00000025473,ENSMUSG00000074743,ENSMUSG00000052749,ENSMUSG00000056144,ENSMUSG00000024140,ENSMUSG00000028001,ENSMUSG00000031849,ENSMUSG00000037942,ENSMUSG00000033860,ENSMUSG00000044786,ENSMUSG00000028150,…
GO:MF	transaminase activity	GO:0008483	0.00168603	2.77313	24	465	6	25399	ENSMUSG00000020363,ENSMUSG00000026272,ENSMUSG00000040213,ENSMUSG00000025190,ENSMUSG00000019232,ENSMUSG00000001670
GO:MF	transferase activity, transferring nitrogenous groups	GO:0016769	0.00218428	2.66069	25	465	6	25399	ENSMUSG00000020363,ENSMUSG00000026272,ENSMUSG00000040213,ENSMUSG00000025190,ENSMUSG00000019232,ENSMUSG00000001670
GO:MF	signaling receptor inhibitor activity	GO:0030547	0.00231372	2.63569	38	465	7	25399	ENSMUSG00000035042,ENSMUSG00000026981,ENSMUSG00000021765,ENSMUSG00000022594,ENSMUSG00000075602,ENSMUSG00000112023,ENSMUSG00000055301
GO:MF	protein dimerization activity	GO:0046983	0.0024029	2.61926	1129	465	43	25399	ENSMUSG00000024580,ENSMUSG00000035799,ENSMUSG00000022040,ENSMUSG00000035042,ENSMUSG00000051379,ENSMUSG00000027456,ENSMUSG00000048534,ENSMUSG00000037321,ENSMUSG00000052749,ENSMUSG00000046718,ENSMUSG00000024140,ENSMUSG00000041548,ENSMUSG00000004951,ENSMUSG00000037621,ENSMUSG00000024131,ENSMUSG00000037580,ENSMUSG00000028268,ENSMUSG00000026628,ENSMUSG00000015134,ENSMUSG00000016194,ENSMUSG00000091705,…
GO:MF	monocarboxylic acid binding	GO:0033293	0.00244108	2.61242	89	465	10	25399	ENSMUSG00000054757,ENSMUSG00000062515,ENSMUSG00000021210,ENSMUSG00000041550,ENSMUSG00000034686,ENSMUSG00000042010,ENSMUSG00000021214,ENSMUSG00000054200,ENSMUSG00000028715,ENSMUSG00000089960
GO:MF	17-alpha,20-alpha-dihydroxypregn-4-en-3-one dehydrogenase activity	GO:0047006	0.0027716	2.55727	3	465	3	25399	ENSMUSG00000054757,ENSMUSG00000021210,ENSMUSG00000021214
GO:MF	ribonucleotide binding	GO:0032553	0.00290811	2.53639	1939	465	63	25399	ENSMUSG00000035208,ENSMUSG00000040253,ENSMUSG00000027048,ENSMUSG00000037321,ENSMUSG00000034837,ENSMUSG00000038085,ENSMUSG00000043505,ENSMUSG00000079363,ENSMUSG00000092021,ENSMUSG00000027261,ENSMUSG00000041828,ENSMUSG00000021420,ENSMUSG00000000386,ENSMUSG00000022629,ENSMUSG00000030247,ENSMUSG00000042638,ENSMUSG00000029403,ENSMUSG00000024042,ENSMUSG00000037580,ENSMUSG00000038260,ENSMUSG00000045502,…
GO:MF	purine nucleotide binding	GO:0017076	0.00534084	2.27239	1935	465	62	25399	ENSMUSG00000024580,ENSMUSG00000035208,ENSMUSG00000040253,ENSMUSG00000027048,ENSMUSG00000037321,ENSMUSG00000034837,ENSMUSG00000038085,ENSMUSG00000043505,ENSMUSG00000079363,ENSMUSG00000092021,ENSMUSG00000041828,ENSMUSG00000021420,ENSMUSG00000000386,ENSMUSG00000022629,ENSMUSG00000030247,ENSMUSG00000042638,ENSMUSG00000029403,ENSMUSG00000024042,ENSMUSG00000037580,ENSMUSG00000038260,ENSMUSG00000045502,…
GO:MF	retinal dehydrogenase activity	GO:0001758	0.00643837	2.19122	18	465	5	25399	ENSMUSG00000054757,ENSMUSG00000021210,ENSMUSG00000015134,ENSMUSG00000052131,ENSMUSG00000021214
GO:MF	growth factor binding	GO:0019838	0.00752743	2.12335	146	465	12	25399	ENSMUSG00000021756,ENSMUSG00000021253,ENSMUSG00000026981,ENSMUSG00000030359,ENSMUSG00000022146,ENSMUSG00000019997,ENSMUSG00000006930,ENSMUSG00000020429,ENSMUSG00000042379,ENSMUSG00000026073,ENSMUSG00000020122,ENSMUSG00000039323
GO:MF	purine ribonucleotide binding	GO:0032555	0.00816316	2.08814	1920	465	61	25399	ENSMUSG00000035208,ENSMUSG00000040253,ENSMUSG00000027048,ENSMUSG00000037321,ENSMUSG00000034837,ENSMUSG00000038085,ENSMUSG00000043505,ENSMUSG00000079363,ENSMUSG00000092021,ENSMUSG00000041828,ENSMUSG00000021420,ENSMUSG00000000386,ENSMUSG00000022629,ENSMUSG00000030247,ENSMUSG00000042638,ENSMUSG00000029403,ENSMUSG00000024042,ENSMUSG00000037580,ENSMUSG00000038260,ENSMUSG00000045502,ENSMUSG00000028268,…
GO:MF	serine-type endopeptidase inhibitor activity	GO:0004867	0.0111338	1.95336	128	465	11	25399	ENSMUSG00000030359,ENSMUSG00000066364,ENSMUSG00000041550,ENSMUSG00000063232,ENSMUSG00000079014,ENSMUSG00000072849,ENSMUSG00000041481,ENSMUSG00000066363,ENSMUSG00000021091,ENSMUSG00000079012,ENSMUSG00000058207
GO:MF	carboxylic acid binding	GO:0031406	0.0119468	1.92275	178	465	13	25399	ENSMUSG00000054757,ENSMUSG00000062515,ENSMUSG00000021210,ENSMUSG00000041550,ENSMUSG00000034686,ENSMUSG00000042010,ENSMUSG00000025991,ENSMUSG00000025190,ENSMUSG00000021214,ENSMUSG00000054200,ENSMUSG00000028715,ENSMUSG00000027513,ENSMUSG00000089960
GO:MF	oxidoreductase activity, acting on the aldehyde or oxo group of donors	GO:0016903	0.0122426	1.91213	66	465	8	25399	ENSMUSG00000030088,ENSMUSG00000054757,ENSMUSG00000027261,ENSMUSG00000021210,ENSMUSG00000015134,ENSMUSG00000052131,ENSMUSG00000021214,ENSMUSG00000055301
GO:MF	hydrolase activity	GO:0016787	0.013383	1.87345	2428	465	72	25399	ENSMUSG00000035208,ENSMUSG00000022040,ENSMUSG00000045211,ENSMUSG00000040253,ENSMUSG00000035042,ENSMUSG00000006344,ENSMUSG00000037321,ENSMUSG00000033508,ENSMUSG00000034837,ENSMUSG00000025473,ENSMUSG00000025509,ENSMUSG00000021340,ENSMUSG00000002228,ENSMUSG00000021876,ENSMUSG00000079363,ENSMUSG00000092021,ENSMUSG00000058022,ENSMUSG00000033538,ENSMUSG00000000386,ENSMUSG00000040809,ENSMUSG00000033825,…
GO:MF	hormone binding	GO:0042562	0.015453	1.81099	88	465	9	25399	ENSMUSG00000022122,ENSMUSG00000020123,ENSMUSG00000042638,ENSMUSG00000025481,ENSMUSG00000015134,ENSMUSG00000057722,ENSMUSG00000020122,ENSMUSG00000050164,ENSMUSG00000005268
GO:MF	GTP binding	GO:0005525	0.0154823	1.81016	386	465	20	25399	ENSMUSG00000040253,ENSMUSG00000034837,ENSMUSG00000043505,ENSMUSG00000079363,ENSMUSG00000092021,ENSMUSG00000000386,ENSMUSG00000042638,ENSMUSG00000037580,ENSMUSG00000045502,ENSMUSG00000028268,ENSMUSG00000073555,ENSMUSG00000030643,ENSMUSG00000034472,ENSMUSG00000028214,ENSMUSG00000023341,ENSMUSG00000078921,ENSMUSG00000078922,ENSMUSG00000034936,ENSMUSG00000054072,ENSMUSG00000027513
GO:MF	purine ribonucleoside triphosphate binding	GO:0035639	0.016725	1.77663	1840	465	58	25399	ENSMUSG00000035208,ENSMUSG00000040253,ENSMUSG00000027048,ENSMUSG00000037321,ENSMUSG00000034837,ENSMUSG00000043505,ENSMUSG00000079363,ENSMUSG00000092021,ENSMUSG00000041828,ENSMUSG00000021420,ENSMUSG00000000386,ENSMUSG00000022629,ENSMUSG00000030247,ENSMUSG00000042638,ENSMUSG00000029403,ENSMUSG00000024042,ENSMUSG00000037580,ENSMUSG00000038260,ENSMUSG00000045502,ENSMUSG00000028268,ENSMUSG00000075590,…
GO:MF	sulfur compound binding	GO:1901681	0.0177736	1.75023	268	465	16	25399	ENSMUSG00000021835,ENSMUSG00000035042,ENSMUSG00000004098,ENSMUSG00000031849,ENSMUSG00000019997,ENSMUSG00000021765,ENSMUSG00000026193,ENSMUSG00000036687,ENSMUSG00000034855,ENSMUSG00000072115,ENSMUSG00000026365,ENSMUSG00000045776,ENSMUSG00000042010,ENSMUSG00000035385,ENSMUSG00000022877,ENSMUSG00000032079
GO:MF	integrin binding	GO:0005178	0.0182635	1.73842	135	465	11	25399	ENSMUSG00000048534,ENSMUSG00000053062,ENSMUSG00000025473,ENSMUSG00000031849,ENSMUSG00000019997,ENSMUSG00000026193,ENSMUSG00000015533,ENSMUSG00000027398,ENSMUSG00000042379,ENSMUSG00000020122,ENSMUSG00000035692
GO:MF	geranylgeranyl reductase activity	GO:0045550	0.0222071	1.65351	12	465	4	25399	ENSMUSG00000054757,ENSMUSG00000021210,ENSMUSG00000052131,ENSMUSG00000021214
GO:MF	transporter activity	GO:0005215	0.0226639	1.64467	1161	465	41	25399	ENSMUSG00000027048,ENSMUSG00000040938,ENSMUSG00000021336,ENSMUSG00000037321,ENSMUSG00000031482,ENSMUSG00000038522,ENSMUSG00000062515,ENSMUSG00000041828,ENSMUSG00000073988,ENSMUSG00000022579,ENSMUSG00000024485,ENSMUSG00000023032,ENSMUSG00000030247,ENSMUSG00000028631,ENSMUSG00000060961,ENSMUSG00000035165,ENSMUSG00000027219,ENSMUSG00000038260,ENSMUSG00000028008,ENSMUSG00000032204,ENSMUSG00000051497,…
GO:MF	signaling receptor regulator activity	GO:0030545	0.0228421	1.64126	564	465	25	25399	ENSMUSG00000021253,ENSMUSG00000021835,ENSMUSG00000035042,ENSMUSG00000026981,ENSMUSG00000051379,ENSMUSG00000032311,ENSMUSG00000019997,ENSMUSG00000021765,ENSMUSG00000014813,ENSMUSG00000022594,ENSMUSG00000024401,ENSMUSG00000025481,ENSMUSG00000075602,ENSMUSG00000034855,ENSMUSG00000022651,ENSMUSG00000018930,ENSMUSG00000027398,ENSMUSG00000029380,ENSMUSG00000112023,ENSMUSG00000029417,ENSMUSG00000035385,…
GO:MF	bile acid transmembrane transporter activity	GO:0015125	0.0234448	1.62995	23	465	5	25399	ENSMUSG00000027048,ENSMUSG00000021135,ENSMUSG00000030236,ENSMUSG00000041698,ENSMUSG00000053862
GO:MF	symporter activity	GO:0015293	0.0255002	1.59346	140	465	11	25399	ENSMUSG00000040938,ENSMUSG00000021336,ENSMUSG00000038522,ENSMUSG00000024485,ENSMUSG00000023032,ENSMUSG00000060961,ENSMUSG00000027219,ENSMUSG00000036110,ENSMUSG00000021135,ENSMUSG00000019935,ENSMUSG00000045775
GO:MF	oncostatin-M receptor activity	GO:0004924	0.0269652	1.5692	5	465	3	25399	ENSMUSG00000021756,ENSMUSG00000022146,ENSMUSG00000005268
GO:MF	sodium:bicarbonate symporter activity	GO:0008510	0.0269652	1.5692	5	465	3	25399	ENSMUSG00000024485,ENSMUSG00000023032,ENSMUSG00000060961
GO:MF	arachidonic acid 14,15-epoxygenase activity	GO:0008404	0.0316132	1.50013	13	465	4	25399	ENSMUSG00000052914,ENSMUSG00000015224,ENSMUSG00000052520,ENSMUSG00000025004
GO:MF	guanyl ribonucleotide binding	GO:0032561	0.0344984	1.4622	409	465	20	25399	ENSMUSG00000040253,ENSMUSG00000034837,ENSMUSG00000043505,ENSMUSG00000079363,ENSMUSG00000092021,ENSMUSG00000000386,ENSMUSG00000042638,ENSMUSG00000037580,ENSMUSG00000045502,ENSMUSG00000028268,ENSMUSG00000073555,ENSMUSG00000030643,ENSMUSG00000034472,ENSMUSG00000028214,ENSMUSG00000023341,ENSMUSG00000078921,ENSMUSG00000078922,ENSMUSG00000034936,ENSMUSG00000054072,ENSMUSG00000027513
GO:MF	guanyl nucleotide binding	GO:0019001	0.0344984	1.4622	409	465	20	25399	ENSMUSG00000040253,ENSMUSG00000034837,ENSMUSG00000043505,ENSMUSG00000079363,ENSMUSG00000092021,ENSMUSG00000000386,ENSMUSG00000042638,ENSMUSG00000037580,ENSMUSG00000045502,ENSMUSG00000028268,ENSMUSG00000073555,ENSMUSG00000030643,ENSMUSG00000034472,ENSMUSG00000028214,ENSMUSG00000023341,ENSMUSG00000078921,ENSMUSG00000078922,ENSMUSG00000034936,ENSMUSG00000054072,ENSMUSG00000027513
GO:MF	lyase activity	GO:0016829	0.0359326	1.44451	198	465	13	25399	ENSMUSG00000024087,ENSMUSG00000042638,ENSMUSG00000028307,ENSMUSG00000025533,ENSMUSG00000020431,ENSMUSG00000040213,ENSMUSG00000032310,ENSMUSG00000075543,ENSMUSG00000020641,ENSMUSG00000025190,ENSMUSG00000029597,ENSMUSG00000019232,ENSMUSG00000027513
GO:MF	cytokine receptor binding	GO:0005126	0.0361781	1.44155	315	465	17	25399	ENSMUSG00000021756,ENSMUSG00000021253,ENSMUSG00000047798,ENSMUSG00000035042,ENSMUSG00000026981,ENSMUSG00000024401,ENSMUSG00000034855,ENSMUSG00000018930,ENSMUSG00000027398,ENSMUSG00000029380,ENSMUSG00000022514,ENSMUSG00000029417,ENSMUSG00000035385,ENSMUSG00000044748,ENSMUSG00000020027,ENSMUSG00000037095,ENSMUSG00000005268
GO:MF	active transmembrane transporter activity	GO:0022804	0.0361901	1.44141	378	465	19	25399	ENSMUSG00000027048,ENSMUSG00000040938,ENSMUSG00000021336,ENSMUSG00000037321,ENSMUSG00000038522,ENSMUSG00000041828,ENSMUSG00000024485,ENSMUSG00000023032,ENSMUSG00000030247,ENSMUSG00000060961,ENSMUSG00000027219,ENSMUSG00000036110,ENSMUSG00000021135,ENSMUSG00000030236,ENSMUSG00000019935,ENSMUSG00000045775,ENSMUSG00000024254,ENSMUSG00000041698,ENSMUSG00000040505
GO:BP	small molecule metabolic process	GO:0044281	1.66e-39	38.7797	1758	468	123	27492	ENSMUSG00000029445,ENSMUSG00000024087,ENSMUSG00000071633,ENSMUSG00000063683,ENSMUSG00000035799,ENSMUSG00000022040,ENSMUSG00000045211,ENSMUSG00000030088,ENSMUSG00000022122,ENSMUSG00000027048,ENSMUSG00000006344,ENSMUSG00000024055,ENSMUSG00000011305,ENSMUSG00000020123,ENSMUSG00000025509,ENSMUSG00000054757,ENSMUSG00000062515,ENSMUSG00000058022,ENSMUSG00000027261,ENSMUSG00000021420,ENSMUSG00000073988,…
GO:BP	response to organic substance	GO:0010033	2.82e-39	38.5501	3722	468	181	27492	ENSMUSG00000024087,ENSMUSG00000031963,ENSMUSG00000036040,ENSMUSG00000021756,ENSMUSG00000035799,ENSMUSG00000021253,ENSMUSG00000021835,ENSMUSG00000038587,ENSMUSG00000047798,ENSMUSG00000034422,ENSMUSG00000040253,ENSMUSG00000022122,ENSMUSG00000035042,ENSMUSG00000064215,ENSMUSG00000026981,ENSMUSG00000027048,ENSMUSG00000045932,ENSMUSG00000006344,ENSMUSG00000051379,ENSMUSG00000026360,ENSMUSG00000020123,…
GO:BP	organic acid metabolic process	GO:0006082	8.89e-38	37.0512	972	468	91	27492	ENSMUSG00000029445,ENSMUSG00000024087,ENSMUSG00000071633,ENSMUSG00000063683,ENSMUSG00000035799,ENSMUSG00000022040,ENSMUSG00000030088,ENSMUSG00000027048,ENSMUSG00000006344,ENSMUSG00000024055,ENSMUSG00000011305,ENSMUSG00000020123,ENSMUSG00000054757,ENSMUSG00000062515,ENSMUSG00000058022,ENSMUSG00000027261,ENSMUSG00000021420,ENSMUSG00000032349,ENSMUSG00000060961,ENSMUSG00000021364,ENSMUSG00000020108,…
GO:BP	response to external stimulus	GO:0009605	2.18e-37	36.6622	3059	468	160	27492	ENSMUSG00000024087,ENSMUSG00000035208,ENSMUSG00000021835,ENSMUSG00000038587,ENSMUSG00000034422,ENSMUSG00000040253,ENSMUSG00000022122,ENSMUSG00000035042,ENSMUSG00000064215,ENSMUSG00000045932,ENSMUSG00000006344,ENSMUSG00000051379,ENSMUSG00000038576,ENSMUSG00000048534,ENSMUSG00000037321,ENSMUSG00000034837,ENSMUSG00000020123,ENSMUSG00000025473,ENSMUSG00000074743,ENSMUSG00000052749,ENSMUSG00000026536,…
GO:BP	response to other organism	GO:0051707	3.72e-37	36.4295	1705	468	118	27492	ENSMUSG00000035208,ENSMUSG00000038587,ENSMUSG00000034422,ENSMUSG00000040253,ENSMUSG00000022122,ENSMUSG00000035042,ENSMUSG00000064215,ENSMUSG00000045932,ENSMUSG00000006344,ENSMUSG00000038576,ENSMUSG00000037321,ENSMUSG00000025473,ENSMUSG00000074743,ENSMUSG00000052749,ENSMUSG00000026536,ENSMUSG00000043505,ENSMUSG00000046718,ENSMUSG00000026405,ENSMUSG00000028001,ENSMUSG00000004951,ENSMUSG00000062515,…
GO:BP	response to external biotic stimulus	GO:0043207	4.69e-37	36.3286	1709	468	118	27492	ENSMUSG00000035208,ENSMUSG00000038587,ENSMUSG00000034422,ENSMUSG00000040253,ENSMUSG00000022122,ENSMUSG00000035042,ENSMUSG00000064215,ENSMUSG00000045932,ENSMUSG00000006344,ENSMUSG00000038576,ENSMUSG00000037321,ENSMUSG00000025473,ENSMUSG00000074743,ENSMUSG00000052749,ENSMUSG00000026536,ENSMUSG00000043505,ENSMUSG00000046718,ENSMUSG00000026405,ENSMUSG00000028001,ENSMUSG00000004951,ENSMUSG00000062515,…
GO:BP	response to biotic stimulus	GO:0009607	8.21e-37	36.0856	1748	468	119	27492	ENSMUSG00000035208,ENSMUSG00000038587,ENSMUSG00000034422,ENSMUSG00000040253,ENSMUSG00000022122,ENSMUSG00000035042,ENSMUSG00000064215,ENSMUSG00000045932,ENSMUSG00000006344,ENSMUSG00000038576,ENSMUSG00000037321,ENSMUSG00000025473,ENSMUSG00000074743,ENSMUSG00000052749,ENSMUSG00000026536,ENSMUSG00000043505,ENSMUSG00000046718,ENSMUSG00000026405,ENSMUSG00000028001,ENSMUSG00000004951,ENSMUSG00000062515,…
GO:BP	carboxylic acid metabolic process	GO:0019752	8.16e-36	35.0885	932	468	87	27492	ENSMUSG00000029445,ENSMUSG00000024087,ENSMUSG00000071633,ENSMUSG00000063683,ENSMUSG00000035799,ENSMUSG00000022040,ENSMUSG00000030088,ENSMUSG00000027048,ENSMUSG00000006344,ENSMUSG00000024055,ENSMUSG00000011305,ENSMUSG00000020123,ENSMUSG00000054757,ENSMUSG00000062515,ENSMUSG00000058022,ENSMUSG00000027261,ENSMUSG00000021420,ENSMUSG00000032349,ENSMUSG00000060961,ENSMUSG00000021364,ENSMUSG00000020108,…
GO:BP	lipid metabolic process	GO:0006629	1.47e-35	34.8326	1371	468	104	27492	ENSMUSG00000024087,ENSMUSG00000021756,ENSMUSG00000035799,ENSMUSG00000022040,ENSMUSG00000022122,ENSMUSG00000026981,ENSMUSG00000027048,ENSMUSG00000006344,ENSMUSG00000040938,ENSMUSG00000011305,ENSMUSG00000020123,ENSMUSG00000025509,ENSMUSG00000043505,ENSMUSG00000021340,ENSMUSG00000054757,ENSMUSG00000062515,ENSMUSG00000058022,ENSMUSG00000027261,ENSMUSG00000041828,ENSMUSG00000023232,ENSMUSG00000032349,…
GO:BP	response to chemical	GO:0042221	2.1e-35	34.6775	5825	468	225	27492	ENSMUSG00000024087,ENSMUSG00000031963,ENSMUSG00000036040,ENSMUSG00000021756,ENSMUSG00000063683,ENSMUSG00000035799,ENSMUSG00000022040,ENSMUSG00000021253,ENSMUSG00000021835,ENSMUSG00000038587,ENSMUSG00000047798,ENSMUSG00000034422,ENSMUSG00000040253,ENSMUSG00000022122,ENSMUSG00000035042,ENSMUSG00000064215,ENSMUSG00000026981,ENSMUSG00000027048,ENSMUSG00000045932,ENSMUSG00000006344,ENSMUSG00000051379,…
GO:BP	oxoacid metabolic process	GO:0043436	2.4e-35	34.6201	945	468	87	27492	ENSMUSG00000029445,ENSMUSG00000024087,ENSMUSG00000071633,ENSMUSG00000063683,ENSMUSG00000035799,ENSMUSG00000022040,ENSMUSG00000030088,ENSMUSG00000027048,ENSMUSG00000006344,ENSMUSG00000024055,ENSMUSG00000011305,ENSMUSG00000020123,ENSMUSG00000054757,ENSMUSG00000062515,ENSMUSG00000058022,ENSMUSG00000027261,ENSMUSG00000021420,ENSMUSG00000032349,ENSMUSG00000060961,ENSMUSG00000021364,ENSMUSG00000020108,…
GO:BP	biological process involved in interspecies interaction between organisms	GO:0044419	4.65e-35	34.3322	1851	468	120	27492	ENSMUSG00000035208,ENSMUSG00000038587,ENSMUSG00000047798,ENSMUSG00000034422,ENSMUSG00000040253,ENSMUSG00000022122,ENSMUSG00000035042,ENSMUSG00000064215,ENSMUSG00000045932,ENSMUSG00000006344,ENSMUSG00000038576,ENSMUSG00000037321,ENSMUSG00000025473,ENSMUSG00000074743,ENSMUSG00000052749,ENSMUSG00000026536,ENSMUSG00000043505,ENSMUSG00000046718,ENSMUSG00000026405,ENSMUSG00000028001,ENSMUSG00000004951,…
GO:BP	response to stimulus	GO:0050896	1.06e-33	32.9733	10292	468	310	27492	ENSMUSG00000037386,ENSMUSG00000024087,ENSMUSG00000031963,ENSMUSG00000035208,ENSMUSG00000036040,ENSMUSG00000021756,ENSMUSG00000063683,ENSMUSG00000035799,ENSMUSG00000022040,ENSMUSG00000030577,ENSMUSG00000021253,ENSMUSG00000021835,ENSMUSG00000038587,ENSMUSG00000047798,ENSMUSG00000034422,ENSMUSG00000040253,ENSMUSG00000022122,ENSMUSG00000035042,ENSMUSG00000064215,ENSMUSG00000026981,ENSMUSG00000027048,…
GO:BP	cellular response to chemical stimulus	GO:0070887	4.01e-30	29.3973	3430	468	158	27492	ENSMUSG00000024087,ENSMUSG00000031963,ENSMUSG00000036040,ENSMUSG00000021756,ENSMUSG00000035799,ENSMUSG00000021253,ENSMUSG00000021835,ENSMUSG00000038587,ENSMUSG00000047798,ENSMUSG00000034422,ENSMUSG00000040253,ENSMUSG00000022122,ENSMUSG00000035042,ENSMUSG00000064215,ENSMUSG00000026981,ENSMUSG00000027048,ENSMUSG00000045932,ENSMUSG00000051379,ENSMUSG00000048534,ENSMUSG00000020123,ENSMUSG00000025473,…
GO:BP	monocarboxylic acid metabolic process	GO:0032787	1.23e-29	28.9094	642	468	67	27492	ENSMUSG00000024087,ENSMUSG00000063683,ENSMUSG00000035799,ENSMUSG00000022040,ENSMUSG00000027048,ENSMUSG00000006344,ENSMUSG00000011305,ENSMUSG00000020123,ENSMUSG00000054757,ENSMUSG00000062515,ENSMUSG00000058022,ENSMUSG00000027261,ENSMUSG00000032349,ENSMUSG00000060961,ENSMUSG00000021364,ENSMUSG00000020108,ENSMUSG00000052974,ENSMUSG00000028307,ENSMUSG00000021210,ENSMUSG00000031886,ENSMUSG00000074207,…
GO:BP	defense response	GO:0006952	6.4e-28	27.1938	1711	468	105	27492	ENSMUSG00000035208,ENSMUSG00000022040,ENSMUSG00000034422,ENSMUSG00000040253,ENSMUSG00000022122,ENSMUSG00000035042,ENSMUSG00000064215,ENSMUSG00000026981,ENSMUSG00000006344,ENSMUSG00000038576,ENSMUSG00000037321,ENSMUSG00000025473,ENSMUSG00000052749,ENSMUSG00000026536,ENSMUSG00000043505,ENSMUSG00000046718,ENSMUSG00000026405,ENSMUSG00000028001,ENSMUSG00000062515,ENSMUSG00000079363,ENSMUSG00000092021,…
GO:BP	defense response to other organism	GO:0098542	1.28e-25	24.8931	1162	468	83	27492	ENSMUSG00000035208,ENSMUSG00000034422,ENSMUSG00000040253,ENSMUSG00000035042,ENSMUSG00000064215,ENSMUSG00000038576,ENSMUSG00000037321,ENSMUSG00000025473,ENSMUSG00000052749,ENSMUSG00000026536,ENSMUSG00000043505,ENSMUSG00000046718,ENSMUSG00000026405,ENSMUSG00000028001,ENSMUSG00000079363,ENSMUSG00000092021,ENSMUSG00000033538,ENSMUSG00000037942,ENSMUSG00000033860,ENSMUSG00000000386,ENSMUSG00000043263,…
GO:BP	response to cytokine	GO:0034097	1.8e-25	24.7454	1140	468	82	27492	ENSMUSG00000024087,ENSMUSG00000021756,ENSMUSG00000038587,ENSMUSG00000047798,ENSMUSG00000034422,ENSMUSG00000040253,ENSMUSG00000035042,ENSMUSG00000064215,ENSMUSG00000026981,ENSMUSG00000045932,ENSMUSG00000006344,ENSMUSG00000026536,ENSMUSG00000046718,ENSMUSG00000022146,ENSMUSG00000062515,ENSMUSG00000079363,ENSMUSG00000092021,ENSMUSG00000033860,ENSMUSG00000043263,ENSMUSG00000044786,ENSMUSG00000054203,…
GO:BP	response to stress	GO:0006950	2.06e-25	24.686	3850	468	160	27492	ENSMUSG00000024087,ENSMUSG00000035208,ENSMUSG00000035799,ENSMUSG00000022040,ENSMUSG00000021253,ENSMUSG00000021835,ENSMUSG00000034422,ENSMUSG00000040253,ENSMUSG00000022122,ENSMUSG00000035042,ENSMUSG00000064215,ENSMUSG00000026981,ENSMUSG00000027048,ENSMUSG00000006344,ENSMUSG00000051379,ENSMUSG00000038576,ENSMUSG00000048534,ENSMUSG00000037321,ENSMUSG00000032840,ENSMUSG00000017009,ENSMUSG00000020123,…
GO:BP	cellular response to organic substance	GO:0071310	2.2e-25	24.6576	2769	468	132	27492	ENSMUSG00000024087,ENSMUSG00000031963,ENSMUSG00000036040,ENSMUSG00000021756,ENSMUSG00000035799,ENSMUSG00000021253,ENSMUSG00000021835,ENSMUSG00000038587,ENSMUSG00000047798,ENSMUSG00000034422,ENSMUSG00000040253,ENSMUSG00000022122,ENSMUSG00000035042,ENSMUSG00000064215,ENSMUSG00000026981,ENSMUSG00000045932,ENSMUSG00000051379,ENSMUSG00000026536,ENSMUSG00000021340,ENSMUSG00000022146,ENSMUSG00000041548,…
GO:BP	cellular lipid metabolic process	GO:0044255	5.78e-25	24.238	1023	468	77	27492	ENSMUSG00000024087,ENSMUSG00000021756,ENSMUSG00000035799,ENSMUSG00000022040,ENSMUSG00000027048,ENSMUSG00000006344,ENSMUSG00000011305,ENSMUSG00000020123,ENSMUSG00000025509,ENSMUSG00000021340,ENSMUSG00000054757,ENSMUSG00000062515,ENSMUSG00000058022,ENSMUSG00000027261,ENSMUSG00000041828,ENSMUSG00000023232,ENSMUSG00000032349,ENSMUSG00000063446,ENSMUSG00000021364,ENSMUSG00000052974,ENSMUSG00000024042,…
GO:BP	fatty acid metabolic process	GO:0006631	1.15e-23	22.9381	447	468	51	27492	ENSMUSG00000024087,ENSMUSG00000035799,ENSMUSG00000022040,ENSMUSG00000027048,ENSMUSG00000006344,ENSMUSG00000011305,ENSMUSG00000020123,ENSMUSG00000054757,ENSMUSG00000062515,ENSMUSG00000058022,ENSMUSG00000027261,ENSMUSG00000032349,ENSMUSG00000021364,ENSMUSG00000052974,ENSMUSG00000021210,ENSMUSG00000031886,ENSMUSG00000003721,ENSMUSG00000052914,ENSMUSG00000060613,ENSMUSG00000005514,ENSMUSG00000024900,…
GO:BP	immune system process	GO:0002376	2.38e-23	22.6227	2794	468	129	27492	ENSMUSG00000035208,ENSMUSG00000021756,ENSMUSG00000030577,ENSMUSG00000021253,ENSMUSG00000021835,ENSMUSG00000047798,ENSMUSG00000034422,ENSMUSG00000040253,ENSMUSG00000022122,ENSMUSG00000035042,ENSMUSG00000064215,ENSMUSG00000026981,ENSMUSG00000038576,ENSMUSG00000048534,ENSMUSG00000027863,ENSMUSG00000037321,ENSMUSG00000017009,ENSMUSG00000053062,ENSMUSG00000025473,ENSMUSG00000052749,ENSMUSG00000026536,…
GO:BP	response to bacterium	GO:0009617	1.26e-22	21.899	1029	468	74	27492	ENSMUSG00000038587,ENSMUSG00000040253,ENSMUSG00000022122,ENSMUSG00000035042,ENSMUSG00000006344,ENSMUSG00000074743,ENSMUSG00000026536,ENSMUSG00000026405,ENSMUSG00000028001,ENSMUSG00000062515,ENSMUSG00000079363,ENSMUSG00000092021,ENSMUSG00000044786,ENSMUSG00000054203,ENSMUSG00000030247,ENSMUSG00000033831,ENSMUSG00000037580,ENSMUSG00000057135,ENSMUSG00000024401,ENSMUSG00000056035,ENSMUSG00000037944,…
GO:BP	olefinic compound metabolic process	GO:0120254	1.8e-22	21.7455	177	468	34	27492	ENSMUSG00000024087,ENSMUSG00000022040,ENSMUSG00000022122,ENSMUSG00000025509,ENSMUSG00000054757,ENSMUSG00000052974,ENSMUSG00000021210,ENSMUSG00000031886,ENSMUSG00000074207,ENSMUSG00000015134,ENSMUSG00000052914,ENSMUSG00000060613,ENSMUSG00000040134,ENSMUSG00000062624,ENSMUSG00000032310,ENSMUSG00000015224,ENSMUSG00000052131,ENSMUSG00000028712,ENSMUSG00000074639,ENSMUSG00000061825,ENSMUSG00000036856,…
GO:BP	organic hydroxy compound metabolic process	GO:1901615	6.3e-22	21.2003	552	468	54	27492	ENSMUSG00000024087,ENSMUSG00000022040,ENSMUSG00000022122,ENSMUSG00000027048,ENSMUSG00000025509,ENSMUSG00000024140,ENSMUSG00000054757,ENSMUSG00000027261,ENSMUSG00000073988,ENSMUSG00000037580,ENSMUSG00000021210,ENSMUSG00000024401,ENSMUSG00000056035,ENSMUSG00000022129,ENSMUSG00000031886,ENSMUSG00000074207,ENSMUSG00000023963,ENSMUSG00000003721,ENSMUSG00000015134,ENSMUSG00000032908,ENSMUSG00000005514,…
GO:BP	catabolic process	GO:0009056	9.13e-22	21.0395	2459	468	117	27492	ENSMUSG00000029445,ENSMUSG00000024087,ENSMUSG00000035208,ENSMUSG00000035799,ENSMUSG00000022040,ENSMUSG00000045211,ENSMUSG00000030088,ENSMUSG00000064215,ENSMUSG00000027048,ENSMUSG00000041773,ENSMUSG00000006344,ENSMUSG00000011305,ENSMUSG00000025473,ENSMUSG00000048489,ENSMUSG00000025509,ENSMUSG00000052749,ENSMUSG00000043505,ENSMUSG00000021340,ENSMUSG00000026405,ENSMUSG00000041548,ENSMUSG00000027954,…
GO:BP	innate immune response	GO:0045087	3.32e-21	20.4786	893	468	67	27492	ENSMUSG00000034422,ENSMUSG00000040253,ENSMUSG00000035042,ENSMUSG00000064215,ENSMUSG00000038576,ENSMUSG00000037321,ENSMUSG00000025473,ENSMUSG00000052749,ENSMUSG00000026536,ENSMUSG00000043505,ENSMUSG00000046718,ENSMUSG00000026405,ENSMUSG00000028001,ENSMUSG00000079363,ENSMUSG00000092021,ENSMUSG00000033538,ENSMUSG00000037942,ENSMUSG00000033860,ENSMUSG00000043263,ENSMUSG00000054203,ENSMUSG00000033831,…
GO:BP	positive regulation of biological process	GO:0048518	3.88e-21	20.4116	6525	468	211	27492	ENSMUSG00000037386,ENSMUSG00000024087,ENSMUSG00000031963,ENSMUSG00000021756,ENSMUSG00000035799,ENSMUSG00000022040,ENSMUSG00000030577,ENSMUSG00000021253,ENSMUSG00000021835,ENSMUSG00000038587,ENSMUSG00000047798,ENSMUSG00000034422,ENSMUSG00000022122,ENSMUSG00000035042,ENSMUSG00000026981,ENSMUSG00000027048,ENSMUSG00000041773,ENSMUSG00000045932,ENSMUSG00000051379,ENSMUSG00000038576,ENSMUSG00000048534,…
GO:BP	icosanoid metabolic process	GO:0006690	1.8e-20	19.7451	146	468	30	27492	ENSMUSG00000024087,ENSMUSG00000006344,ENSMUSG00000024055,ENSMUSG00000020123,ENSMUSG00000054757,ENSMUSG00000052974,ENSMUSG00000021210,ENSMUSG00000031886,ENSMUSG00000052914,ENSMUSG00000060613,ENSMUSG00000019278,ENSMUSG00000062624,ENSMUSG00000027398,ENSMUSG00000032310,ENSMUSG00000015224,ENSMUSG00000052131,ENSMUSG00000028712,ENSMUSG00000061825,ENSMUSG00000074254,ENSMUSG00000052520,ENSMUSG00000021214,…
GO:BP	unsaturated fatty acid metabolic process	GO:0033559	1.8e-20	19.7451	146	468	30	27492	ENSMUSG00000024087,ENSMUSG00000022040,ENSMUSG00000020123,ENSMUSG00000054757,ENSMUSG00000032349,ENSMUSG00000021364,ENSMUSG00000052974,ENSMUSG00000021210,ENSMUSG00000031886,ENSMUSG00000052914,ENSMUSG00000060613,ENSMUSG00000062624,ENSMUSG00000027398,ENSMUSG00000032310,ENSMUSG00000015224,ENSMUSG00000052131,ENSMUSG00000028712,ENSMUSG00000061825,ENSMUSG00000074254,ENSMUSG00000052520,ENSMUSG00000021214,…
GO:BP	regulation of multicellular organismal process	GO:0051239	4.07e-20	19.3901	2798	468	123	27492	ENSMUSG00000037386,ENSMUSG00000024087,ENSMUSG00000031963,ENSMUSG00000021756,ENSMUSG00000035799,ENSMUSG00000021253,ENSMUSG00000021835,ENSMUSG00000038587,ENSMUSG00000022122,ENSMUSG00000035042,ENSMUSG00000051379,ENSMUSG00000026360,ENSMUSG00000027863,ENSMUSG00000053062,ENSMUSG00000020123,ENSMUSG00000025473,ENSMUSG00000074743,ENSMUSG00000026536,ENSMUSG00000043505,ENSMUSG00000021340,ENSMUSG00000046718,…
GO:BP	immune response	GO:0006955	6.34e-19	18.1981	1794	468	93	27492	ENSMUSG00000030577,ENSMUSG00000021253,ENSMUSG00000047798,ENSMUSG00000034422,ENSMUSG00000040253,ENSMUSG00000035042,ENSMUSG00000064215,ENSMUSG00000026981,ENSMUSG00000038576,ENSMUSG00000037321,ENSMUSG00000025473,ENSMUSG00000052749,ENSMUSG00000026536,ENSMUSG00000043505,ENSMUSG00000021340,ENSMUSG00000046718,ENSMUSG00000026405,ENSMUSG00000028001,ENSMUSG00000079363,ENSMUSG00000092021,ENSMUSG00000033538,…
GO:BP	response to virus	GO:0009615	6.43e-19	18.1917	351	468	41	27492	ENSMUSG00000035208,ENSMUSG00000035042,ENSMUSG00000064215,ENSMUSG00000045932,ENSMUSG00000046718,ENSMUSG00000004951,ENSMUSG00000079363,ENSMUSG00000032053,ENSMUSG00000000386,ENSMUSG00000030247,ENSMUSG00000020108,ENSMUSG00000029605,ENSMUSG00000024401,ENSMUSG00000001166,ENSMUSG00000079339,ENSMUSG00000032690,ENSMUSG00000034855,ENSMUSG00000033107,ENSMUSG00000017830,ENSMUSG00000025492,ENSMUSG00000037849,…
GO:BP	cellular catabolic process	GO:0044248	9.08e-19	18.0421	2117	468	102	27492	ENSMUSG00000029445,ENSMUSG00000024087,ENSMUSG00000035208,ENSMUSG00000035799,ENSMUSG00000022040,ENSMUSG00000045211,ENSMUSG00000030088,ENSMUSG00000064215,ENSMUSG00000027048,ENSMUSG00000041773,ENSMUSG00000006344,ENSMUSG00000011305,ENSMUSG00000025473,ENSMUSG00000048489,ENSMUSG00000025509,ENSMUSG00000052749,ENSMUSG00000021340,ENSMUSG00000041548,ENSMUSG00000027954,ENSMUSG00000058022,ENSMUSG00000027261,…
GO:BP	response to organic cyclic compound	GO:0014070	9.3e-19	18.0314	1104	468	71	27492	ENSMUSG00000024087,ENSMUSG00000021253,ENSMUSG00000021835,ENSMUSG00000022122,ENSMUSG00000035042,ENSMUSG00000026981,ENSMUSG00000027048,ENSMUSG00000006344,ENSMUSG00000020123,ENSMUSG00000074743,ENSMUSG00000021340,ENSMUSG00000058022,ENSMUSG00000029135,ENSMUSG00000015396,ENSMUSG00000044786,ENSMUSG00000022358,ENSMUSG00000030247,ENSMUSG00000028150,ENSMUSG00000020108,ENSMUSG00000014813,ENSMUSG00000038260,…
GO:BP	positive regulation of multicellular organismal process	GO:0051240	1.39e-18	17.8561	1580	468	86	27492	ENSMUSG00000037386,ENSMUSG00000024087,ENSMUSG00000031963,ENSMUSG00000021756,ENSMUSG00000035799,ENSMUSG00000021253,ENSMUSG00000021835,ENSMUSG00000038587,ENSMUSG00000022122,ENSMUSG00000035042,ENSMUSG00000051379,ENSMUSG00000026360,ENSMUSG00000027863,ENSMUSG00000020123,ENSMUSG00000025473,ENSMUSG00000026536,ENSMUSG00000043505,ENSMUSG00000024140,ENSMUSG00000028001,ENSMUSG00000004951,ENSMUSG00000062515,…
GO:BP	response to lipid	GO:0033993	1.67e-18	17.7772	1086	468	70	27492	ENSMUSG00000024087,ENSMUSG00000021253,ENSMUSG00000021835,ENSMUSG00000038587,ENSMUSG00000022122,ENSMUSG00000035042,ENSMUSG00000026981,ENSMUSG00000027048,ENSMUSG00000006344,ENSMUSG00000020123,ENSMUSG00000074743,ENSMUSG00000021340,ENSMUSG00000058022,ENSMUSG00000029135,ENSMUSG00000044786,ENSMUSG00000022358,ENSMUSG00000030247,ENSMUSG00000028150,ENSMUSG00000020108,ENSMUSG00000014813,ENSMUSG00000037580,…
GO:BP	cellular response to cytokine stimulus	GO:0071345	1.77e-18	17.7515	1029	468	68	27492	ENSMUSG00000024087,ENSMUSG00000021756,ENSMUSG00000038587,ENSMUSG00000047798,ENSMUSG00000034422,ENSMUSG00000040253,ENSMUSG00000035042,ENSMUSG00000064215,ENSMUSG00000026981,ENSMUSG00000045932,ENSMUSG00000026536,ENSMUSG00000022146,ENSMUSG00000062515,ENSMUSG00000079363,ENSMUSG00000092021,ENSMUSG00000033860,ENSMUSG00000043263,ENSMUSG00000044786,ENSMUSG00000054203,ENSMUSG00000033831,ENSMUSG00000024401,…
GO:BP	response to hormone	GO:0009725	6.21e-18	17.2072	938	468	64	27492	ENSMUSG00000024087,ENSMUSG00000021253,ENSMUSG00000021835,ENSMUSG00000022122,ENSMUSG00000026981,ENSMUSG00000027048,ENSMUSG00000020123,ENSMUSG00000021340,ENSMUSG00000054757,ENSMUSG00000058022,ENSMUSG00000044786,ENSMUSG00000022358,ENSMUSG00000033831,ENSMUSG00000036478,ENSMUSG00000020108,ENSMUSG00000014813,ENSMUSG00000028307,ENSMUSG00000021210,ENSMUSG00000024401,ENSMUSG00000037944,ENSMUSG00000074207,…
GO:BP	alcohol metabolic process	GO:0006066	1.35e-17	16.8691	360	468	40	27492	ENSMUSG00000024087,ENSMUSG00000022040,ENSMUSG00000022122,ENSMUSG00000025509,ENSMUSG00000054757,ENSMUSG00000027261,ENSMUSG00000037580,ENSMUSG00000021210,ENSMUSG00000056035,ENSMUSG00000031886,ENSMUSG00000074207,ENSMUSG00000023963,ENSMUSG00000003721,ENSMUSG00000015134,ENSMUSG00000032908,ENSMUSG00000005514,ENSMUSG00000040134,ENSMUSG00000051716,ENSMUSG00000028240,ENSMUSG00000026170,ENSMUSG00000070419,…
GO:BP	response to oxygen-containing compound	GO:1901700	2.93e-17	16.5334	2003	468	96	27492	ENSMUSG00000024087,ENSMUSG00000021253,ENSMUSG00000021835,ENSMUSG00000038587,ENSMUSG00000022122,ENSMUSG00000035042,ENSMUSG00000027048,ENSMUSG00000006344,ENSMUSG00000026360,ENSMUSG00000020123,ENSMUSG00000074743,ENSMUSG00000021340,ENSMUSG00000022579,ENSMUSG00000029135,ENSMUSG00000044786,ENSMUSG00000022358,ENSMUSG00000030247,ENSMUSG00000028150,ENSMUSG00000036478,ENSMUSG00000020108,ENSMUSG00000014813,…
GO:BP	biological regulation	GO:0065007	5.8e-17	16.2366	13907	468	334	27492	ENSMUSG00000037386,ENSMUSG00000024087,ENSMUSG00000036181,ENSMUSG00000031963,ENSMUSG00000036040,ENSMUSG00000021756,ENSMUSG00000035799,ENSMUSG00000022040,ENSMUSG00000030577,ENSMUSG00000021253,ENSMUSG00000021835,ENSMUSG00000038587,ENSMUSG00000047798,ENSMUSG00000034422,ENSMUSG00000022122,ENSMUSG00000035042,ENSMUSG00000064215,ENSMUSG00000026981,ENSMUSG00000030359,ENSMUSG00000027048,ENSMUSG00000041773,…
GO:BP	steroid metabolic process	GO:0008202	1.2e-16	15.9195	321	468	37	27492	ENSMUSG00000024087,ENSMUSG00000022040,ENSMUSG00000022122,ENSMUSG00000027048,ENSMUSG00000054757,ENSMUSG00000028150,ENSMUSG00000021210,ENSMUSG00000024401,ENSMUSG00000056035,ENSMUSG00000023963,ENSMUSG00000003721,ENSMUSG00000016194,ENSMUSG00000005514,ENSMUSG00000040134,ENSMUSG00000051716,ENSMUSG00000027869,ENSMUSG00000028240,ENSMUSG00000026170,ENSMUSG00000070419,ENSMUSG00000057400,ENSMUSG00000032310,…
GO:BP	defense response to virus	GO:0051607	1.95e-16	15.711	268	468	34	27492	ENSMUSG00000035208,ENSMUSG00000035042,ENSMUSG00000064215,ENSMUSG00000046718,ENSMUSG00000079363,ENSMUSG00000000386,ENSMUSG00000030247,ENSMUSG00000020108,ENSMUSG00000029605,ENSMUSG00000001166,ENSMUSG00000079339,ENSMUSG00000032690,ENSMUSG00000034855,ENSMUSG00000033107,ENSMUSG00000017830,ENSMUSG00000025492,ENSMUSG00000037849,ENSMUSG00000033355,ENSMUSG00000074151,ENSMUSG00000052776,ENSMUSG00000066861,…
GO:BP	defense response to symbiont	GO:0140546	2.19e-16	15.659	269	468	34	27492	ENSMUSG00000035208,ENSMUSG00000035042,ENSMUSG00000064215,ENSMUSG00000046718,ENSMUSG00000079363,ENSMUSG00000000386,ENSMUSG00000030247,ENSMUSG00000020108,ENSMUSG00000029605,ENSMUSG00000001166,ENSMUSG00000079339,ENSMUSG00000032690,ENSMUSG00000034855,ENSMUSG00000033107,ENSMUSG00000017830,ENSMUSG00000025492,ENSMUSG00000037849,ENSMUSG00000033355,ENSMUSG00000074151,ENSMUSG00000052776,ENSMUSG00000066861,…
GO:BP	response to glucocorticoid	GO:0051384	1.13e-15	14.9478	178	468	28	27492	ENSMUSG00000024087,ENSMUSG00000021835,ENSMUSG00000026981,ENSMUSG00000020123,ENSMUSG00000044786,ENSMUSG00000022358,ENSMUSG00000020108,ENSMUSG00000014813,ENSMUSG00000024401,ENSMUSG00000028370,ENSMUSG00000005514,ENSMUSG00000019987,ENSMUSG00000026272,ENSMUSG00000027869,ENSMUSG00000033022,ENSMUSG00000025991,ENSMUSG00000030236,ENSMUSG00000019970,ENSMUSG00000074971,ENSMUSG00000033863,ENSMUSG00000035385,…
GO:BP	small molecule catabolic process	GO:0044282	1.86e-15	14.7301	369	468	38	27492	ENSMUSG00000029445,ENSMUSG00000035799,ENSMUSG00000030088,ENSMUSG00000027048,ENSMUSG00000011305,ENSMUSG00000058022,ENSMUSG00000027261,ENSMUSG00000028307,ENSMUSG00000025481,ENSMUSG00000074207,ENSMUSG00000023963,ENSMUSG00000037798,ENSMUSG00000019987,ENSMUSG00000021125,ENSMUSG00000028186,ENSMUSG00000024900,ENSMUSG00000026272,ENSMUSG00000040213,ENSMUSG00000033022,ENSMUSG00000028240,ENSMUSG00000026170,…
GO:BP	negative regulation of biological process	GO:0048519	1.97e-15	14.7062	5946	468	185	27492	ENSMUSG00000024087,ENSMUSG00000036181,ENSMUSG00000031963,ENSMUSG00000036040,ENSMUSG00000021756,ENSMUSG00000035799,ENSMUSG00000030577,ENSMUSG00000021253,ENSMUSG00000021835,ENSMUSG00000047798,ENSMUSG00000034422,ENSMUSG00000022122,ENSMUSG00000035042,ENSMUSG00000064215,ENSMUSG00000026981,ENSMUSG00000030359,ENSMUSG00000041773,ENSMUSG00000038576,ENSMUSG00000026360,ENSMUSG00000037321,ENSMUSG00000017009,…
GO:BP	response to interferon-beta	GO:0035456	2.56e-15	14.5923	65	468	19	27492	ENSMUSG00000026536,ENSMUSG00000046718,ENSMUSG00000043263,ENSMUSG00000054203,ENSMUSG00000001166,ENSMUSG00000028268,ENSMUSG00000073555,ENSMUSG00000025492,ENSMUSG00000040483,ENSMUSG00000037849,ENSMUSG00000052776,ENSMUSG00000066861,ENSMUSG00000066677,ENSMUSG00000073491,ENSMUSG00000034459,ENSMUSG00000074896,ENSMUSG00000078921,ENSMUSG00000078922,ENSMUSG00000054072
GO:BP	organic substance catabolic process	GO:1901575	3.7e-15	14.4319	2040	468	93	27492	ENSMUSG00000029445,ENSMUSG00000024087,ENSMUSG00000035208,ENSMUSG00000035799,ENSMUSG00000022040,ENSMUSG00000045211,ENSMUSG00000030088,ENSMUSG00000064215,ENSMUSG00000027048,ENSMUSG00000041773,ENSMUSG00000006344,ENSMUSG00000011305,ENSMUSG00000025473,ENSMUSG00000025509,ENSMUSG00000043505,ENSMUSG00000021340,ENSMUSG00000026405,ENSMUSG00000027954,ENSMUSG00000058022,ENSMUSG00000027261,ENSMUSG00000040809,…
GO:BP	regulation of immune system process	GO:0002682	4.31e-15	14.3657	1483	468	77	27492	ENSMUSG00000021756,ENSMUSG00000030577,ENSMUSG00000021253,ENSMUSG00000021835,ENSMUSG00000047798,ENSMUSG00000034422,ENSMUSG00000035042,ENSMUSG00000038576,ENSMUSG00000037321,ENSMUSG00000017009,ENSMUSG00000053062,ENSMUSG00000025473,ENSMUSG00000026536,ENSMUSG00000043505,ENSMUSG00000021340,ENSMUSG00000046718,ENSMUSG00000026405,ENSMUSG00000004951,ENSMUSG00000078763,ENSMUSG00000058022,ENSMUSG00000037942,…
GO:BP	negative regulation of cellular process	GO:0048523	5.09e-15	14.2937	5102	468	166	27492	ENSMUSG00000024087,ENSMUSG00000036181,ENSMUSG00000031963,ENSMUSG00000036040,ENSMUSG00000021756,ENSMUSG00000035799,ENSMUSG00000030577,ENSMUSG00000021253,ENSMUSG00000021835,ENSMUSG00000047798,ENSMUSG00000034422,ENSMUSG00000022122,ENSMUSG00000035042,ENSMUSG00000064215,ENSMUSG00000026981,ENSMUSG00000030359,ENSMUSG00000041773,ENSMUSG00000026360,ENSMUSG00000037321,ENSMUSG00000017009,ENSMUSG00000011305,…
GO:BP	regulation of biological process	GO:0050789	7.78e-15	14.1089	13203	468	317	27492	ENSMUSG00000037386,ENSMUSG00000024087,ENSMUSG00000036181,ENSMUSG00000031963,ENSMUSG00000036040,ENSMUSG00000021756,ENSMUSG00000035799,ENSMUSG00000022040,ENSMUSG00000030577,ENSMUSG00000021253,ENSMUSG00000021835,ENSMUSG00000038587,ENSMUSG00000047798,ENSMUSG00000034422,ENSMUSG00000022122,ENSMUSG00000035042,ENSMUSG00000064215,ENSMUSG00000026981,ENSMUSG00000030359,ENSMUSG00000027048,ENSMUSG00000041773,…
GO:BP	response to corticosteroid	GO:0031960	1.37e-14	13.8646	195	468	28	27492	ENSMUSG00000024087,ENSMUSG00000021835,ENSMUSG00000026981,ENSMUSG00000020123,ENSMUSG00000044786,ENSMUSG00000022358,ENSMUSG00000020108,ENSMUSG00000014813,ENSMUSG00000024401,ENSMUSG00000028370,ENSMUSG00000005514,ENSMUSG00000019987,ENSMUSG00000026272,ENSMUSG00000027869,ENSMUSG00000033022,ENSMUSG00000025991,ENSMUSG00000030236,ENSMUSG00000019970,ENSMUSG00000074971,ENSMUSG00000033863,ENSMUSG00000035385,…
GO:BP	cellular response to stimulus	GO:0051716	1.73e-14	13.7625	8706	468	237	27492	ENSMUSG00000037386,ENSMUSG00000024087,ENSMUSG00000031963,ENSMUSG00000036040,ENSMUSG00000021756,ENSMUSG00000035799,ENSMUSG00000030577,ENSMUSG00000021253,ENSMUSG00000021835,ENSMUSG00000038587,ENSMUSG00000047798,ENSMUSG00000034422,ENSMUSG00000040253,ENSMUSG00000022122,ENSMUSG00000035042,ENSMUSG00000064215,ENSMUSG00000026981,ENSMUSG00000027048,ENSMUSG00000045932,ENSMUSG00000051379,ENSMUSG00000048534,…
GO:BP	regulation of response to stimulus	GO:0048583	2e-14	13.6993	3870	468	137	27492	ENSMUSG00000037386,ENSMUSG00000024087,ENSMUSG00000031963,ENSMUSG00000036040,ENSMUSG00000021756,ENSMUSG00000035799,ENSMUSG00000030577,ENSMUSG00000021253,ENSMUSG00000021835,ENSMUSG00000038587,ENSMUSG00000047798,ENSMUSG00000034422,ENSMUSG00000022122,ENSMUSG00000035042,ENSMUSG00000026981,ENSMUSG00000038576,ENSMUSG00000026360,ENSMUSG00000037321,ENSMUSG00000032840,ENSMUSG00000058571,ENSMUSG00000011305,…
GO:BP	regulation of biological quality	GO:0065008	3.1e-14	13.5083	3977	468	139	27492	ENSMUSG00000037386,ENSMUSG00000024087,ENSMUSG00000021756,ENSMUSG00000022040,ENSMUSG00000021835,ENSMUSG00000038587,ENSMUSG00000022122,ENSMUSG00000035042,ENSMUSG00000026981,ENSMUSG00000027048,ENSMUSG00000051379,ENSMUSG00000026360,ENSMUSG00000058571,ENSMUSG00000020123,ENSMUSG00000025473,ENSMUSG00000074743,ENSMUSG00000025509,ENSMUSG00000043505,ENSMUSG00000024140,ENSMUSG00000028001,ENSMUSG00000031849,…
GO:BP	regulation of localization	GO:0032879	3.79e-14	13.4209	2852	468	112	27492	ENSMUSG00000037386,ENSMUSG00000024087,ENSMUSG00000031963,ENSMUSG00000021756,ENSMUSG00000035799,ENSMUSG00000030577,ENSMUSG00000021253,ENSMUSG00000021835,ENSMUSG00000038587,ENSMUSG00000047798,ENSMUSG00000022122,ENSMUSG00000035042,ENSMUSG00000064215,ENSMUSG00000026981,ENSMUSG00000027048,ENSMUSG00000026360,ENSMUSG00000017009,ENSMUSG00000058571,ENSMUSG00000011305,ENSMUSG00000053062,ENSMUSG00000020123,…
GO:BP	lipid catabolic process	GO:0016042	6.83e-14	13.1655	344	468	35	27492	ENSMUSG00000024087,ENSMUSG00000035799,ENSMUSG00000027048,ENSMUSG00000011305,ENSMUSG00000025509,ENSMUSG00000043505,ENSMUSG00000058022,ENSMUSG00000027261,ENSMUSG00000024401,ENSMUSG00000045502,ENSMUSG00000023963,ENSMUSG00000016194,ENSMUSG00000024900,ENSMUSG00000027398,ENSMUSG00000028240,ENSMUSG00000026170,ENSMUSG00000057400,ENSMUSG00000020593,ENSMUSG00000042010,ENSMUSG00000025991,ENSMUSG00000032310,…
GO:BP	small molecule biosynthetic process	GO:0044283	6.84e-14	13.1651	555	468	44	27492	ENSMUSG00000006344,ENSMUSG00000020123,ENSMUSG00000032349,ENSMUSG00000021364,ENSMUSG00000024042,ENSMUSG00000037580,ENSMUSG00000024401,ENSMUSG00000056035,ENSMUSG00000025533,ENSMUSG00000023963,ENSMUSG00000026628,ENSMUSG00000003721,ENSMUSG00000015134,ENSMUSG00000041798,ENSMUSG00000005514,ENSMUSG00000026272,ENSMUSG00000033022,ENSMUSG00000027398,ENSMUSG00000019577,ENSMUSG00000028240,ENSMUSG00000026170,…
GO:BP	arachidonic acid metabolic process	GO:0019369	8.73e-14	13.0589	77	468	19	27492	ENSMUSG00000024087,ENSMUSG00000052974,ENSMUSG00000052914,ENSMUSG00000060613,ENSMUSG00000062624,ENSMUSG00000032310,ENSMUSG00000015224,ENSMUSG00000028712,ENSMUSG00000074254,ENSMUSG00000052520,ENSMUSG00000068086,ENSMUSG00000066071,ENSMUSG00000025004,ENSMUSG00000063929,ENSMUSG00000025479,ENSMUSG00000066072,ENSMUSG00000042248,ENSMUSG00000028715,ENSMUSG00000092008
GO:BP	regulation of cytokine production	GO:0001817	2.29e-13	12.6404	735	468	50	27492	ENSMUSG00000024087,ENSMUSG00000035799,ENSMUSG00000021253,ENSMUSG00000038587,ENSMUSG00000035042,ENSMUSG00000027863,ENSMUSG00000025473,ENSMUSG00000026536,ENSMUSG00000043505,ENSMUSG00000046718,ENSMUSG00000004951,ENSMUSG00000079363,ENSMUSG00000033538,ENSMUSG00000032053,ENSMUSG00000037942,ENSMUSG00000015396,ENSMUSG00000040809,ENSMUSG00000044786,ENSMUSG00000054203,ENSMUSG00000021356,ENSMUSG00000038260,…
GO:BP	regulation of hormone levels	GO:0010817	2.54e-13	12.5955	575	468	44	27492	ENSMUSG00000037386,ENSMUSG00000024087,ENSMUSG00000022122,ENSMUSG00000035042,ENSMUSG00000026981,ENSMUSG00000025509,ENSMUSG00000028001,ENSMUSG00000054757,ENSMUSG00000033860,ENSMUSG00000033831,ENSMUSG00000038260,ENSMUSG00000021210,ENSMUSG00000024401,ENSMUSG00000031886,ENSMUSG00000045502,ENSMUSG00000074207,ENSMUSG00000015134,ENSMUSG00000041798,ENSMUSG00000005514,ENSMUSG00000049044,ENSMUSG00000075707,…
GO:BP	cytokine production	GO:0001816	3.18e-13	12.4977	741	468	50	27492	ENSMUSG00000024087,ENSMUSG00000035799,ENSMUSG00000021253,ENSMUSG00000038587,ENSMUSG00000035042,ENSMUSG00000027863,ENSMUSG00000025473,ENSMUSG00000026536,ENSMUSG00000043505,ENSMUSG00000046718,ENSMUSG00000004951,ENSMUSG00000079363,ENSMUSG00000033538,ENSMUSG00000032053,ENSMUSG00000037942,ENSMUSG00000015396,ENSMUSG00000040809,ENSMUSG00000044786,ENSMUSG00000054203,ENSMUSG00000021356,ENSMUSG00000038260,…
GO:BP	response to endogenous stimulus	GO:0009719	5.14e-13	12.2891	1758	468	81	27492	ENSMUSG00000024087,ENSMUSG00000031963,ENSMUSG00000036040,ENSMUSG00000021253,ENSMUSG00000021835,ENSMUSG00000022122,ENSMUSG00000026981,ENSMUSG00000027048,ENSMUSG00000051379,ENSMUSG00000020123,ENSMUSG00000021340,ENSMUSG00000031849,ENSMUSG00000054757,ENSMUSG00000058022,ENSMUSG00000019997,ENSMUSG00000044786,ENSMUSG00000022358,ENSMUSG00000021765,ENSMUSG00000033831,ENSMUSG00000036478,ENSMUSG00000020108,…
GO:BP	long-chain fatty acid metabolic process	GO:0001676	7.43e-13	12.1288	126	468	22	27492	ENSMUSG00000024087,ENSMUSG00000022040,ENSMUSG00000058022,ENSMUSG00000052974,ENSMUSG00000052914,ENSMUSG00000060613,ENSMUSG00000024900,ENSMUSG00000062624,ENSMUSG00000032310,ENSMUSG00000015224,ENSMUSG00000028712,ENSMUSG00000074254,ENSMUSG00000052520,ENSMUSG00000068086,ENSMUSG00000066071,ENSMUSG00000025004,ENSMUSG00000063929,ENSMUSG00000025479,ENSMUSG00000066072,ENSMUSG00000042248,ENSMUSG00000028715,…
GO:BP	cellular response to interferon-beta	GO:0035458	2.15e-12	11.6675	56	468	16	27492	ENSMUSG00000026536,ENSMUSG00000043263,ENSMUSG00000054203,ENSMUSG00000001166,ENSMUSG00000028268,ENSMUSG00000073555,ENSMUSG00000037849,ENSMUSG00000052776,ENSMUSG00000066861,ENSMUSG00000066677,ENSMUSG00000073491,ENSMUSG00000034459,ENSMUSG00000074896,ENSMUSG00000078921,ENSMUSG00000078922,ENSMUSG00000054072
GO:BP	regulation of response to external stimulus	GO:0032101	6.61e-12	11.1801	920	468	54	27492	ENSMUSG00000034422,ENSMUSG00000022122,ENSMUSG00000035042,ENSMUSG00000038576,ENSMUSG00000037321,ENSMUSG00000025473,ENSMUSG00000074743,ENSMUSG00000026536,ENSMUSG00000043505,ENSMUSG00000028001,ENSMUSG00000004951,ENSMUSG00000062515,ENSMUSG00000079363,ENSMUSG00000058022,ENSMUSG00000033538,ENSMUSG00000033860,ENSMUSG00000043263,ENSMUSG00000044786,ENSMUSG00000054203,ENSMUSG00000033831,ENSMUSG00000057135,…
GO:BP	regulation of response to biotic stimulus	GO:0002831	8.39e-12	11.0765	333	468	32	27492	ENSMUSG00000034422,ENSMUSG00000035042,ENSMUSG00000038576,ENSMUSG00000037321,ENSMUSG00000025473,ENSMUSG00000026536,ENSMUSG00000043505,ENSMUSG00000079363,ENSMUSG00000043263,ENSMUSG00000054203,ENSMUSG00000057135,ENSMUSG00000001166,ENSMUSG00000079339,ENSMUSG00000019987,ENSMUSG00000021125,ENSMUSG00000033107,ENSMUSG00000017830,ENSMUSG00000037849,ENSMUSG00000074151,ENSMUSG00000052776,ENSMUSG00000066861,…
GO:BP	positive regulation of cellular process	GO:0048522	1.16e-11	10.934	5962	468	175	27492	ENSMUSG00000037386,ENSMUSG00000024087,ENSMUSG00000031963,ENSMUSG00000021756,ENSMUSG00000035799,ENSMUSG00000021253,ENSMUSG00000021835,ENSMUSG00000038587,ENSMUSG00000047798,ENSMUSG00000034422,ENSMUSG00000022122,ENSMUSG00000035042,ENSMUSG00000026981,ENSMUSG00000041773,ENSMUSG00000045932,ENSMUSG00000051379,ENSMUSG00000048534,ENSMUSG00000026360,ENSMUSG00000032840,ENSMUSG00000017009,ENSMUSG00000011305,…
GO:BP	positive regulation of response to stimulus	GO:0048584	1.21e-11	10.9189	2202	468	90	27492	ENSMUSG00000037386,ENSMUSG00000024087,ENSMUSG00000031963,ENSMUSG00000021756,ENSMUSG00000030577,ENSMUSG00000021253,ENSMUSG00000021835,ENSMUSG00000038587,ENSMUSG00000047798,ENSMUSG00000034422,ENSMUSG00000035042,ENSMUSG00000026981,ENSMUSG00000038576,ENSMUSG00000032840,ENSMUSG00000048706,ENSMUSG00000025473,ENSMUSG00000052749,ENSMUSG00000026536,ENSMUSG00000043505,ENSMUSG00000021340,ENSMUSG00000026405,…
GO:BP	regulation of transport	GO:0051049	1.28e-11	10.8939	1862	468	81	27492	ENSMUSG00000037386,ENSMUSG00000035799,ENSMUSG00000030577,ENSMUSG00000021253,ENSMUSG00000021835,ENSMUSG00000047798,ENSMUSG00000022122,ENSMUSG00000035042,ENSMUSG00000064215,ENSMUSG00000026981,ENSMUSG00000027048,ENSMUSG00000026360,ENSMUSG00000017009,ENSMUSG00000020123,ENSMUSG00000043505,ENSMUSG00000028001,ENSMUSG00000079363,ENSMUSG00000058022,ENSMUSG00000041828,ENSMUSG00000033860,ENSMUSG00000024589,…
GO:BP	multicellular organismal process	GO:0032501	1.43e-11	10.8439	8900	468	232	27492	ENSMUSG00000037386,ENSMUSG00000024087,ENSMUSG00000031963,ENSMUSG00000036040,ENSMUSG00000021756,ENSMUSG00000035799,ENSMUSG00000022040,ENSMUSG00000021253,ENSMUSG00000021835,ENSMUSG00000038587,ENSMUSG00000047798,ENSMUSG00000022122,ENSMUSG00000035042,ENSMUSG00000026981,ENSMUSG00000030359,ENSMUSG00000041773,ENSMUSG00000006344,ENSMUSG00000051379,ENSMUSG00000026360,ENSMUSG00000027863,ENSMUSG00000032311,…
GO:BP	regulation of molecular function	GO:0065009	1.61e-11	10.7931	2979	468	109	27492	ENSMUSG00000024087,ENSMUSG00000035799,ENSMUSG00000021835,ENSMUSG00000035042,ENSMUSG00000026981,ENSMUSG00000030359,ENSMUSG00000045932,ENSMUSG00000026360,ENSMUSG00000017009,ENSMUSG00000011305,ENSMUSG00000034837,ENSMUSG00000066364,ENSMUSG00000025473,ENSMUSG00000052749,ENSMUSG00000046718,ENSMUSG00000004951,ENSMUSG00000062515,ENSMUSG00000027954,ENSMUSG00000022579,ENSMUSG00000023232,ENSMUSG00000019997,…
GO:BP	regulation of hydrolase activity	GO:0051336	1.84e-11	10.7348	1006	468	56	27492	ENSMUSG00000035042,ENSMUSG00000030359,ENSMUSG00000026360,ENSMUSG00000011305,ENSMUSG00000034837,ENSMUSG00000066364,ENSMUSG00000046718,ENSMUSG00000027954,ENSMUSG00000022579,ENSMUSG00000019997,ENSMUSG00000024401,ENSMUSG00000026193,ENSMUSG00000037944,ENSMUSG00000028300,ENSMUSG00000041550,ENSMUSG00000001166,ENSMUSG00000015533,ENSMUSG00000032690,ENSMUSG00000005514,ENSMUSG00000027442,ENSMUSG00000026278,…
GO:BP	cellular process	GO:0009987	2.02e-11	10.6949	21082	468	423	27492	ENSMUSG00000029445,ENSMUSG00000037386,ENSMUSG00000024087,ENSMUSG00000024580,ENSMUSG00000036181,ENSMUSG00000031963,ENSMUSG00000035208,ENSMUSG00000036040,ENSMUSG00000071633,ENSMUSG00000021756,ENSMUSG00000063683,ENSMUSG00000035799,ENSMUSG00000022040,ENSMUSG00000030577,ENSMUSG00000045211,ENSMUSG00000021253,ENSMUSG00000030088,ENSMUSG00000021835,ENSMUSG00000038587,ENSMUSG00000047798,ENSMUSG00000034422,…
GO:BP	regulation of response to stress	GO:0080134	2.18e-11	10.6607	1273	468	64	27492	ENSMUSG00000035799,ENSMUSG00000021835,ENSMUSG00000034422,ENSMUSG00000022122,ENSMUSG00000035042,ENSMUSG00000038576,ENSMUSG00000037321,ENSMUSG00000032840,ENSMUSG00000025473,ENSMUSG00000074743,ENSMUSG00000026536,ENSMUSG00000043505,ENSMUSG00000028001,ENSMUSG00000004951,ENSMUSG00000062515,ENSMUSG00000079363,ENSMUSG00000058022,ENSMUSG00000033538,ENSMUSG00000033860,ENSMUSG00000019997,ENSMUSG00000043263,…
GO:BP	negative regulation of molecular function	GO:0044092	2.25e-11	10.6475	1075	468	58	27492	ENSMUSG00000024087,ENSMUSG00000035799,ENSMUSG00000021835,ENSMUSG00000030359,ENSMUSG00000045932,ENSMUSG00000026360,ENSMUSG00000011305,ENSMUSG00000066364,ENSMUSG00000046718,ENSMUSG00000004951,ENSMUSG00000062515,ENSMUSG00000024589,ENSMUSG00000044786,ENSMUSG00000035165,ENSMUSG00000024042,ENSMUSG00000022594,ENSMUSG00000024401,ENSMUSG00000015312,ENSMUSG00000028300,ENSMUSG00000041550,ENSMUSG00000075602,…
GO:BP	regulation of cell death	GO:0010941	2.26e-11	10.6462	1770	468	78	27492	ENSMUSG00000024087,ENSMUSG00000021756,ENSMUSG00000035799,ENSMUSG00000021253,ENSMUSG00000021835,ENSMUSG00000038587,ENSMUSG00000022122,ENSMUSG00000035042,ENSMUSG00000026981,ENSMUSG00000045932,ENSMUSG00000057103,ENSMUSG00000025473,ENSMUSG00000043505,ENSMUSG00000021340,ENSMUSG00000028001,ENSMUSG00000031849,ENSMUSG00000004951,ENSMUSG00000027954,ENSMUSG00000033538,ENSMUSG00000033860,ENSMUSG00000073988,…
GO:BP	organonitrogen compound metabolic process	GO:1901564	2.43e-11	10.6146	6402	468	183	27492	ENSMUSG00000029445,ENSMUSG00000024087,ENSMUSG00000036181,ENSMUSG00000031963,ENSMUSG00000071633,ENSMUSG00000021756,ENSMUSG00000063683,ENSMUSG00000035799,ENSMUSG00000045211,ENSMUSG00000030088,ENSMUSG00000021835,ENSMUSG00000034422,ENSMUSG00000022122,ENSMUSG00000035042,ENSMUSG00000064215,ENSMUSG00000026981,ENSMUSG00000030359,ENSMUSG00000027048,ENSMUSG00000041773,ENSMUSG00000006344,ENSMUSG00000026360,…
GO:BP	carboxylic acid catabolic process	GO:0046395	2.71e-11	10.5672	240	468	27	27492	ENSMUSG00000029445,ENSMUSG00000035799,ENSMUSG00000030088,ENSMUSG00000027048,ENSMUSG00000011305,ENSMUSG00000058022,ENSMUSG00000027261,ENSMUSG00000023963,ENSMUSG00000037798,ENSMUSG00000019987,ENSMUSG00000021125,ENSMUSG00000024900,ENSMUSG00000026272,ENSMUSG00000040213,ENSMUSG00000033022,ENSMUSG00000020593,ENSMUSG00000042010,ENSMUSG00000002588,ENSMUSG00000028712,ENSMUSG00000025190,ENSMUSG00000029597,…
GO:BP	organic acid catabolic process	GO:0016054	3.33e-11	10.4778	242	468	27	27492	ENSMUSG00000029445,ENSMUSG00000035799,ENSMUSG00000030088,ENSMUSG00000027048,ENSMUSG00000011305,ENSMUSG00000058022,ENSMUSG00000027261,ENSMUSG00000023963,ENSMUSG00000037798,ENSMUSG00000019987,ENSMUSG00000021125,ENSMUSG00000024900,ENSMUSG00000026272,ENSMUSG00000040213,ENSMUSG00000033022,ENSMUSG00000020593,ENSMUSG00000042010,ENSMUSG00000002588,ENSMUSG00000028712,ENSMUSG00000025190,ENSMUSG00000029597,…
GO:BP	regulation of metabolic process	GO:0019222	3.74e-11	10.4276	7237	468	199	27492	ENSMUSG00000037386,ENSMUSG00000024087,ENSMUSG00000036181,ENSMUSG00000031963,ENSMUSG00000021756,ENSMUSG00000035799,ENSMUSG00000022040,ENSMUSG00000021253,ENSMUSG00000021835,ENSMUSG00000038587,ENSMUSG00000034422,ENSMUSG00000022122,ENSMUSG00000035042,ENSMUSG00000064215,ENSMUSG00000026981,ENSMUSG00000030359,ENSMUSG00000027048,ENSMUSG00000041773,ENSMUSG00000026360,ENSMUSG00000027863,ENSMUSG00000017009,…
GO:BP	response to steroid hormone	GO:0048545	4.34e-11	10.3624	353	468	32	27492	ENSMUSG00000024087,ENSMUSG00000021253,ENSMUSG00000021835,ENSMUSG00000026981,ENSMUSG00000020123,ENSMUSG00000058022,ENSMUSG00000044786,ENSMUSG00000022358,ENSMUSG00000020108,ENSMUSG00000014813,ENSMUSG00000024401,ENSMUSG00000074207,ENSMUSG00000028370,ENSMUSG00000005514,ENSMUSG00000019987,ENSMUSG00000026272,ENSMUSG00000027869,ENSMUSG00000033022,ENSMUSG00000038393,ENSMUSG00000025991,ENSMUSG00000030236,…
GO:BP	positive regulation of transport	GO:0051050	1.12e-10	9.9501	1018	468	55	27492	ENSMUSG00000021253,ENSMUSG00000021835,ENSMUSG00000047798,ENSMUSG00000022122,ENSMUSG00000035042,ENSMUSG00000027048,ENSMUSG00000017009,ENSMUSG00000020123,ENSMUSG00000043505,ENSMUSG00000028001,ENSMUSG00000041828,ENSMUSG00000033860,ENSMUSG00000024589,ENSMUSG00000023032,ENSMUSG00000035165,ENSMUSG00000033831,ENSMUSG00000014813,ENSMUSG00000006930,ENSMUSG00000038260,ENSMUSG00000024401,ENSMUSG00000037944,…
GO:BP	negative regulation of viral genome replication	GO:0045071	1.18e-10	9.92981	59	468	15	27492	ENSMUSG00000035042,ENSMUSG00000046718,ENSMUSG00000024401,ENSMUSG00000001166,ENSMUSG00000032690,ENSMUSG00000025492,ENSMUSG00000037849,ENSMUSG00000052776,ENSMUSG00000066861,ENSMUSG00000029561,ENSMUSG00000023341,ENSMUSG00000020641,ENSMUSG00000041827,ENSMUSG00000032661,ENSMUSG00000035692
GO:BP	developmental process	GO:0032502	1.4e-10	9.85362	6768	468	188	27492	ENSMUSG00000037386,ENSMUSG00000024087,ENSMUSG00000031963,ENSMUSG00000036040,ENSMUSG00000021756,ENSMUSG00000035799,ENSMUSG00000021253,ENSMUSG00000021835,ENSMUSG00000047798,ENSMUSG00000022122,ENSMUSG00000035042,ENSMUSG00000026981,ENSMUSG00000030359,ENSMUSG00000041773,ENSMUSG00000006344,ENSMUSG00000051379,ENSMUSG00000026360,ENSMUSG00000032311,ENSMUSG00000017009,ENSMUSG00000033508,ENSMUSG00000058571,…
GO:BP	regulation of apoptotic process	GO:0042981	1.54e-10	9.81178	1577	468	71	27492	ENSMUSG00000024087,ENSMUSG00000021756,ENSMUSG00000035799,ENSMUSG00000021253,ENSMUSG00000021835,ENSMUSG00000038587,ENSMUSG00000022122,ENSMUSG00000035042,ENSMUSG00000026981,ENSMUSG00000045932,ENSMUSG00000057103,ENSMUSG00000025473,ENSMUSG00000043505,ENSMUSG00000021340,ENSMUSG00000028001,ENSMUSG00000031849,ENSMUSG00000004951,ENSMUSG00000027954,ENSMUSG00000033538,ENSMUSG00000033860,ENSMUSG00000044786,…
GO:BP	negative regulation of viral process	GO:0048525	2.21e-10	9.65475	100	468	18	27492	ENSMUSG00000035042,ENSMUSG00000046718,ENSMUSG00000044786,ENSMUSG00000024401,ENSMUSG00000001166,ENSMUSG00000032690,ENSMUSG00000025492,ENSMUSG00000037849,ENSMUSG00000052776,ENSMUSG00000066861,ENSMUSG00000029561,ENSMUSG00000023341,ENSMUSG00000026542,ENSMUSG00000024863,ENSMUSG00000020641,ENSMUSG00000041827,ENSMUSG00000032661,ENSMUSG00000035692
GO:BP	cell surface receptor signaling pathway	GO:0007166	2.26e-10	9.64516	2763	468	101	27492	ENSMUSG00000037386,ENSMUSG00000024087,ENSMUSG00000031963,ENSMUSG00000036040,ENSMUSG00000021756,ENSMUSG00000030577,ENSMUSG00000021253,ENSMUSG00000021835,ENSMUSG00000047798,ENSMUSG00000034422,ENSMUSG00000022122,ENSMUSG00000035042,ENSMUSG00000064215,ENSMUSG00000026981,ENSMUSG00000051379,ENSMUSG00000034837,ENSMUSG00000021340,ENSMUSG00000022146,ENSMUSG00000028001,ENSMUSG00000031849,ENSMUSG00000004951,…
GO:BP	localization	GO:0051179	2.46e-10	9.60979	6255	468	177	27492	ENSMUSG00000037386,ENSMUSG00000024087,ENSMUSG00000024580,ENSMUSG00000031963,ENSMUSG00000021756,ENSMUSG00000035799,ENSMUSG00000030577,ENSMUSG00000021253,ENSMUSG00000021835,ENSMUSG00000038587,ENSMUSG00000047798,ENSMUSG00000022122,ENSMUSG00000035042,ENSMUSG00000064215,ENSMUSG00000026981,ENSMUSG00000027048,ENSMUSG00000051379,ENSMUSG00000048534,ENSMUSG00000040938,ENSMUSG00000026360,ENSMUSG00000021336,…
GO:BP	regulation of defense response	GO:0031347	3.05e-10	9.51609	587	468	40	27492	ENSMUSG00000034422,ENSMUSG00000022122,ENSMUSG00000035042,ENSMUSG00000038576,ENSMUSG00000037321,ENSMUSG00000025473,ENSMUSG00000026536,ENSMUSG00000043505,ENSMUSG00000062515,ENSMUSG00000079363,ENSMUSG00000033538,ENSMUSG00000043263,ENSMUSG00000044786,ENSMUSG00000054203,ENSMUSG00000024401,ENSMUSG00000037944,ENSMUSG00000001166,ENSMUSG00000079339,ENSMUSG00000015533,ENSMUSG00000019987,ENSMUSG00000021125,…
GO:BP	regulation of lipid metabolic process	GO:0019216	3.11e-10	9.50659	379	468	32	27492	ENSMUSG00000035799,ENSMUSG00000022040,ENSMUSG00000027048,ENSMUSG00000011305,ENSMUSG00000020123,ENSMUSG00000025509,ENSMUSG00000043505,ENSMUSG00000032349,ENSMUSG00000036151,ENSMUSG00000028150,ENSMUSG00000024042,ENSMUSG00000024401,ENSMUSG00000045502,ENSMUSG00000070327,ENSMUSG00000003721,ENSMUSG00000005514,ENSMUSG00000024900,ENSMUSG00000027398,ENSMUSG00000019577,ENSMUSG00000028240,ENSMUSG00000057400,…
GO:BP	regulation of programmed cell death	GO:0043067	4.09e-10	9.38836	1609	468	71	27492	ENSMUSG00000024087,ENSMUSG00000021756,ENSMUSG00000035799,ENSMUSG00000021253,ENSMUSG00000021835,ENSMUSG00000038587,ENSMUSG00000022122,ENSMUSG00000035042,ENSMUSG00000026981,ENSMUSG00000045932,ENSMUSG00000057103,ENSMUSG00000025473,ENSMUSG00000043505,ENSMUSG00000021340,ENSMUSG00000028001,ENSMUSG00000031849,ENSMUSG00000004951,ENSMUSG00000027954,ENSMUSG00000033538,ENSMUSG00000033860,ENSMUSG00000044786,…
GO:BP	regulation of cellular process	GO:0050794	4.21e-10	9.37524	12377	468	289	27492	ENSMUSG00000037386,ENSMUSG00000024087,ENSMUSG00000036181,ENSMUSG00000031963,ENSMUSG00000036040,ENSMUSG00000021756,ENSMUSG00000035799,ENSMUSG00000030577,ENSMUSG00000021253,ENSMUSG00000021835,ENSMUSG00000038587,ENSMUSG00000047798,ENSMUSG00000034422,ENSMUSG00000022122,ENSMUSG00000035042,ENSMUSG00000064215,ENSMUSG00000026981,ENSMUSG00000030359,ENSMUSG00000027048,ENSMUSG00000041773,ENSMUSG00000045932,…
GO:BP	cytokine-mediated signaling pathway	GO:0019221	4.25e-10	9.37128	433	468	34	27492	ENSMUSG00000021756,ENSMUSG00000047798,ENSMUSG00000034422,ENSMUSG00000035042,ENSMUSG00000064215,ENSMUSG00000026981,ENSMUSG00000022146,ENSMUSG00000024401,ENSMUSG00000037944,ENSMUSG00000001166,ENSMUSG00000032690,ENSMUSG00000019987,ENSMUSG00000034855,ENSMUSG00000025492,ENSMUSG00000074151,ENSMUSG00000052776,ENSMUSG00000066861,ENSMUSG00000018930,ENSMUSG00000027398,ENSMUSG00000030107,ENSMUSG00000029380,…
GO:BP	steroid biosynthetic process	GO:0006694	5.87e-10	9.23146	172	468	22	27492	ENSMUSG00000054757,ENSMUSG00000021210,ENSMUSG00000024401,ENSMUSG00000056035,ENSMUSG00000023963,ENSMUSG00000003721,ENSMUSG00000016194,ENSMUSG00000005514,ENSMUSG00000027869,ENSMUSG00000028240,ENSMUSG00000026170,ENSMUSG00000070419,ENSMUSG00000057400,ENSMUSG00000029727,ENSMUSG00000036856,ENSMUSG00000029630,ENSMUSG00000021214,ENSMUSG00000054417,ENSMUSG00000078964,ENSMUSG00000075551,ENSMUSG00000032080,…
GO:BP	regulation of cell communication	GO:0010646	7.25e-10	9.13995	3415	468	115	27492	ENSMUSG00000037386,ENSMUSG00000024087,ENSMUSG00000031963,ENSMUSG00000036040,ENSMUSG00000021756,ENSMUSG00000035799,ENSMUSG00000030577,ENSMUSG00000021253,ENSMUSG00000021835,ENSMUSG00000038587,ENSMUSG00000047798,ENSMUSG00000034422,ENSMUSG00000035042,ENSMUSG00000026981,ENSMUSG00000026360,ENSMUSG00000032840,ENSMUSG00000058571,ENSMUSG00000011305,ENSMUSG00000048706,ENSMUSG00000020123,ENSMUSG00000025473,…
GO:BP	regulation of signaling	GO:0023051	8.65e-10	9.06304	3424	468	115	27492	ENSMUSG00000037386,ENSMUSG00000024087,ENSMUSG00000031963,ENSMUSG00000036040,ENSMUSG00000021756,ENSMUSG00000035799,ENSMUSG00000030577,ENSMUSG00000021253,ENSMUSG00000021835,ENSMUSG00000038587,ENSMUSG00000047798,ENSMUSG00000034422,ENSMUSG00000035042,ENSMUSG00000026981,ENSMUSG00000026360,ENSMUSG00000032840,ENSMUSG00000058571,ENSMUSG00000011305,ENSMUSG00000048706,ENSMUSG00000020123,ENSMUSG00000025473,…
GO:BP	cellular ketone metabolic process	GO:0042180	8.66e-10	9.06236	234	468	25	27492	ENSMUSG00000035799,ENSMUSG00000022122,ENSMUSG00000027048,ENSMUSG00000011305,ENSMUSG00000020123,ENSMUSG00000054757,ENSMUSG00000032349,ENSMUSG00000021210,ENSMUSG00000003721,ENSMUSG00000024900,ENSMUSG00000040213,ENSMUSG00000027398,ENSMUSG00000019577,ENSMUSG00000028240,ENSMUSG00000057400,ENSMUSG00000042010,ENSMUSG00000052131,ENSMUSG00000074639,ENSMUSG00000036856,ENSMUSG00000021214,ENSMUSG00000078964,…
GO:BP	regulation of immune response	GO:0050776	9.8e-10	9.00877	911	468	50	27492	ENSMUSG00000030577,ENSMUSG00000047798,ENSMUSG00000034422,ENSMUSG00000038576,ENSMUSG00000037321,ENSMUSG00000025473,ENSMUSG00000026536,ENSMUSG00000043505,ENSMUSG00000021340,ENSMUSG00000026405,ENSMUSG00000037942,ENSMUSG00000043263,ENSMUSG00000054203,ENSMUSG00000021356,ENSMUSG00000038260,ENSMUSG00000057135,ENSMUSG00000024401,ENSMUSG00000037944,ENSMUSG00000030144,ENSMUSG00000001166,ENSMUSG00000019987,…
GO:BP	cellular response to xenobiotic stimulus	GO:0071466	1.34e-09	8.87306	179	468	22	27492	ENSMUSG00000024087,ENSMUSG00000027048,ENSMUSG00000021340,ENSMUSG00000028150,ENSMUSG00000052974,ENSMUSG00000052914,ENSMUSG00000060613,ENSMUSG00000019278,ENSMUSG00000062624,ENSMUSG00000018930,ENSMUSG00000027398,ENSMUSG00000069805,ENSMUSG00000032310,ENSMUSG00000015224,ENSMUSG00000074254,ENSMUSG00000052520,ENSMUSG00000068086,ENSMUSG00000025004,ENSMUSG00000025479,ENSMUSG00000042248,ENSMUSG00000092008,…
GO:BP	lipid biosynthetic process	GO:0008610	1.36e-09	8.86719	673	468	42	27492	ENSMUSG00000011305,ENSMUSG00000020123,ENSMUSG00000025509,ENSMUSG00000054757,ENSMUSG00000041828,ENSMUSG00000032349,ENSMUSG00000021364,ENSMUSG00000024042,ENSMUSG00000021210,ENSMUSG00000024401,ENSMUSG00000056035,ENSMUSG00000023963,ENSMUSG00000003721,ENSMUSG00000015134,ENSMUSG00000016194,ENSMUSG00000005514,ENSMUSG00000072115,ENSMUSG00000027869,ENSMUSG00000027398,ENSMUSG00000019577,ENSMUSG00000028240,…
GO:BP	response to alcohol	GO:0097305	1.45e-09	8.83742	352	468	30	27492	ENSMUSG00000024087,ENSMUSG00000027048,ENSMUSG00000026360,ENSMUSG00000020123,ENSMUSG00000021340,ENSMUSG00000024401,ENSMUSG00000037944,ENSMUSG00000074207,ENSMUSG00000020431,ENSMUSG00000024900,ENSMUSG00000028211,ENSMUSG00000070473,ENSMUSG00000027869,ENSMUSG00000033022,ENSMUSG00000028240,ENSMUSG00000037583,ENSMUSG00000057400,ENSMUSG00000021135,ENSMUSG00000019970,ENSMUSG00000072849,ENSMUSG00000051439,…
GO:BP	positive regulation of cytokine production	GO:0001819	1.6e-09	8.79557	480	468	35	27492	ENSMUSG00000024087,ENSMUSG00000035799,ENSMUSG00000038587,ENSMUSG00000035042,ENSMUSG00000027863,ENSMUSG00000025473,ENSMUSG00000026536,ENSMUSG00000043505,ENSMUSG00000004951,ENSMUSG00000033538,ENSMUSG00000032053,ENSMUSG00000015396,ENSMUSG00000040809,ENSMUSG00000054203,ENSMUSG00000021356,ENSMUSG00000057135,ENSMUSG00000024401,ENSMUSG00000037944,ENSMUSG00000001166,ENSMUSG00000052914,ENSMUSG00000032690,…
GO:BP	regulation of signal transduction	GO:0009966	2.1e-09	8.67795	2865	468	101	27492	ENSMUSG00000037386,ENSMUSG00000024087,ENSMUSG00000031963,ENSMUSG00000036040,ENSMUSG00000021756,ENSMUSG00000035799,ENSMUSG00000030577,ENSMUSG00000021253,ENSMUSG00000021835,ENSMUSG00000038587,ENSMUSG00000047798,ENSMUSG00000034422,ENSMUSG00000035042,ENSMUSG00000026981,ENSMUSG00000026360,ENSMUSG00000032840,ENSMUSG00000058571,ENSMUSG00000011305,ENSMUSG00000048706,ENSMUSG00000025473,ENSMUSG00000052749,…
GO:BP	positive regulation of metabolic process	GO:0009893	2.43e-09	8.61449	3834	468	123	27492	ENSMUSG00000037386,ENSMUSG00000024087,ENSMUSG00000021756,ENSMUSG00000035799,ENSMUSG00000022040,ENSMUSG00000021253,ENSMUSG00000021835,ENSMUSG00000038587,ENSMUSG00000034422,ENSMUSG00000022122,ENSMUSG00000035042,ENSMUSG00000026981,ENSMUSG00000027863,ENSMUSG00000017009,ENSMUSG00000011305,ENSMUSG00000020123,ENSMUSG00000057103,ENSMUSG00000025473,ENSMUSG00000025509,ENSMUSG00000052749,ENSMUSG00000026536,…
GO:BP	system development	GO:0048731	2.51e-09	8.60099	5090	468	150	27492	ENSMUSG00000037386,ENSMUSG00000024087,ENSMUSG00000031963,ENSMUSG00000036040,ENSMUSG00000021756,ENSMUSG00000035799,ENSMUSG00000021253,ENSMUSG00000021835,ENSMUSG00000047798,ENSMUSG00000022122,ENSMUSG00000035042,ENSMUSG00000041773,ENSMUSG00000051379,ENSMUSG00000026360,ENSMUSG00000032311,ENSMUSG00000017009,ENSMUSG00000033508,ENSMUSG00000058571,ENSMUSG00000034837,ENSMUSG00000053062,ENSMUSG00000020123,…
GO:BP	regulation of catalytic activity	GO:0050790	2.68e-09	8.57153	2257	468	86	27492	ENSMUSG00000021835,ENSMUSG00000035042,ENSMUSG00000026981,ENSMUSG00000030359,ENSMUSG00000026360,ENSMUSG00000017009,ENSMUSG00000011305,ENSMUSG00000034837,ENSMUSG00000066364,ENSMUSG00000025473,ENSMUSG00000046718,ENSMUSG00000004951,ENSMUSG00000062515,ENSMUSG00000027954,ENSMUSG00000022579,ENSMUSG00000023232,ENSMUSG00000019997,ENSMUSG00000044786,ENSMUSG00000036478,ENSMUSG00000037580,ENSMUSG00000024401,…
GO:BP	cell death	GO:0008219	3.03e-09	8.51843	2182	468	84	27492	ENSMUSG00000024087,ENSMUSG00000021756,ENSMUSG00000035799,ENSMUSG00000021253,ENSMUSG00000021835,ENSMUSG00000038587,ENSMUSG00000022122,ENSMUSG00000035042,ENSMUSG00000064215,ENSMUSG00000026981,ENSMUSG00000045932,ENSMUSG00000057103,ENSMUSG00000025473,ENSMUSG00000043505,ENSMUSG00000021340,ENSMUSG00000028001,ENSMUSG00000031849,ENSMUSG00000004951,ENSMUSG00000027954,ENSMUSG00000033538,ENSMUSG00000033860,…
GO:BP	multicellular organism development	GO:0007275	3.12e-09	8.50654	5441	468	157	27492	ENSMUSG00000037386,ENSMUSG00000024087,ENSMUSG00000031963,ENSMUSG00000036040,ENSMUSG00000021756,ENSMUSG00000035799,ENSMUSG00000021253,ENSMUSG00000021835,ENSMUSG00000047798,ENSMUSG00000022122,ENSMUSG00000035042,ENSMUSG00000026981,ENSMUSG00000030359,ENSMUSG00000041773,ENSMUSG00000051379,ENSMUSG00000026360,ENSMUSG00000032311,ENSMUSG00000017009,ENSMUSG00000033508,ENSMUSG00000058571,ENSMUSG00000034837,…
GO:BP	regulation of small molecule metabolic process	GO:0062012	3.21e-09	8.49398	363	468	30	27492	ENSMUSG00000035799,ENSMUSG00000022040,ENSMUSG00000027048,ENSMUSG00000011305,ENSMUSG00000020123,ENSMUSG00000032349,ENSMUSG00000060961,ENSMUSG00000028150,ENSMUSG00000020108,ENSMUSG00000024042,ENSMUSG00000024401,ENSMUSG00000024029,ENSMUSG00000003721,ENSMUSG00000041798,ENSMUSG00000005514,ENSMUSG00000024900,ENSMUSG00000027398,ENSMUSG00000019577,ENSMUSG00000028240,ENSMUSG00000057400,ENSMUSG00000069805,…
GO:BP	apoptotic process	GO:0006915	3.66e-09	8.43595	1953	468	78	27492	ENSMUSG00000024087,ENSMUSG00000021756,ENSMUSG00000035799,ENSMUSG00000021253,ENSMUSG00000021835,ENSMUSG00000038587,ENSMUSG00000022122,ENSMUSG00000035042,ENSMUSG00000064215,ENSMUSG00000026981,ENSMUSG00000045932,ENSMUSG00000057103,ENSMUSG00000025473,ENSMUSG00000043505,ENSMUSG00000021340,ENSMUSG00000028001,ENSMUSG00000031849,ENSMUSG00000004951,ENSMUSG00000027954,ENSMUSG00000033538,ENSMUSG00000033860,…
GO:BP	secondary alcohol metabolic process	GO:1902652	5.45e-09	8.26348	154	468	20	27492	ENSMUSG00000022040,ENSMUSG00000056035,ENSMUSG00000023963,ENSMUSG00000003721,ENSMUSG00000005514,ENSMUSG00000051716,ENSMUSG00000028240,ENSMUSG00000026170,ENSMUSG00000070419,ENSMUSG00000057400,ENSMUSG00000032310,ENSMUSG00000057722,ENSMUSG00000029727,ENSMUSG00000002588,ENSMUSG00000029630,ENSMUSG00000054417,ENSMUSG00000078964,ENSMUSG00000075551,ENSMUSG00000032080,ENSMUSG00000032079
GO:BP	homeostatic process	GO:0042592	5.6e-09	8.25199	1853	468	75	27492	ENSMUSG00000021756,ENSMUSG00000022040,ENSMUSG00000021835,ENSMUSG00000022122,ENSMUSG00000035042,ENSMUSG00000026981,ENSMUSG00000027048,ENSMUSG00000020123,ENSMUSG00000025473,ENSMUSG00000025509,ENSMUSG00000043505,ENSMUSG00000024140,ENSMUSG00000031849,ENSMUSG00000062515,ENSMUSG00000073988,ENSMUSG00000022579,ENSMUSG00000019997,ENSMUSG00000024589,ENSMUSG00000024485,ENSMUSG00000044786,ENSMUSG00000023032,…
GO:BP	primary alcohol metabolic process	GO:0034308	5.6e-09	8.25197	104	468	17	27492	ENSMUSG00000024087,ENSMUSG00000022122,ENSMUSG00000025509,ENSMUSG00000054757,ENSMUSG00000027261,ENSMUSG00000021210,ENSMUSG00000031886,ENSMUSG00000074207,ENSMUSG00000015134,ENSMUSG00000040134,ENSMUSG00000032310,ENSMUSG00000052131,ENSMUSG00000074639,ENSMUSG00000061825,ENSMUSG00000036856,ENSMUSG00000021214,ENSMUSG00000055301
GO:BP	response to type I interferon	GO:0034340	6.18e-09	8.20903	63	468	14	27492	ENSMUSG00000064215,ENSMUSG00000001166,ENSMUSG00000079339,ENSMUSG00000032690,ENSMUSG00000025492,ENSMUSG00000074151,ENSMUSG00000052776,ENSMUSG00000066861,ENSMUSG00000030107,ENSMUSG00000025498,ENSMUSG00000023341,ENSMUSG00000027514,ENSMUSG00000032661,ENSMUSG00000035692
GO:BP	organic acid biosynthetic process	GO:0016053	6.48e-09	8.18832	301	468	27	27492	ENSMUSG00000006344,ENSMUSG00000020123,ENSMUSG00000032349,ENSMUSG00000021364,ENSMUSG00000025533,ENSMUSG00000023963,ENSMUSG00000003721,ENSMUSG00000015134,ENSMUSG00000026272,ENSMUSG00000033022,ENSMUSG00000027398,ENSMUSG00000019577,ENSMUSG00000028240,ENSMUSG00000026170,ENSMUSG00000057400,ENSMUSG00000042010,ENSMUSG00000028712,ENSMUSG00000025190,ENSMUSG00000074639,ENSMUSG00000029597,ENSMUSG00000078964,…
GO:BP	negative regulation of multicellular organismal process	GO:0051241	7.04e-09	8.15242	1061	468	53	27492	ENSMUSG00000035799,ENSMUSG00000021253,ENSMUSG00000021835,ENSMUSG00000026360,ENSMUSG00000053062,ENSMUSG00000020123,ENSMUSG00000074743,ENSMUSG00000043505,ENSMUSG00000046718,ENSMUSG00000028001,ENSMUSG00000004951,ENSMUSG00000027954,ENSMUSG00000079363,ENSMUSG00000058022,ENSMUSG00000033860,ENSMUSG00000015396,ENSMUSG00000044786,ENSMUSG00000022358,ENSMUSG00000033831,ENSMUSG00000014813,ENSMUSG00000038260,…
GO:BP	negative regulation of protein metabolic process	GO:0051248	7.58e-09	8.12045	1097	468	54	27492	ENSMUSG00000035799,ENSMUSG00000021835,ENSMUSG00000034422,ENSMUSG00000022122,ENSMUSG00000030359,ENSMUSG00000041773,ENSMUSG00000026360,ENSMUSG00000066364,ENSMUSG00000046718,ENSMUSG00000004951,ENSMUSG00000062515,ENSMUSG00000078763,ENSMUSG00000027954,ENSMUSG00000079363,ENSMUSG00000044786,ENSMUSG00000020108,ENSMUSG00000006930,ENSMUSG00000024401,ENSMUSG00000015312,ENSMUSG00000028300,ENSMUSG00000041550,…
GO:BP	chemical homeostasis	GO:0048878	7.66e-09	8.11554	1271	468	59	27492	ENSMUSG00000021756,ENSMUSG00000022040,ENSMUSG00000021835,ENSMUSG00000022122,ENSMUSG00000035042,ENSMUSG00000027048,ENSMUSG00000020123,ENSMUSG00000025509,ENSMUSG00000043505,ENSMUSG00000024140,ENSMUSG00000062515,ENSMUSG00000073988,ENSMUSG00000022579,ENSMUSG00000024589,ENSMUSG00000024485,ENSMUSG00000023032,ENSMUSG00000060961,ENSMUSG00000035165,ENSMUSG00000014813,ENSMUSG00000006930,ENSMUSG00000038260,…
GO:BP	cellular hormone metabolic process	GO:0034754	7.71e-09	8.11307	139	468	19	27492	ENSMUSG00000024087,ENSMUSG00000022122,ENSMUSG00000025509,ENSMUSG00000054757,ENSMUSG00000021210,ENSMUSG00000031886,ENSMUSG00000074207,ENSMUSG00000015134,ENSMUSG00000040134,ENSMUSG00000027869,ENSMUSG00000026170,ENSMUSG00000032310,ENSMUSG00000052131,ENSMUSG00000074639,ENSMUSG00000061825,ENSMUSG00000036856,ENSMUSG00000021214,ENSMUSG00000055301,ENSMUSG00000089960
GO:BP	transport	GO:0006810	8.01e-09	8.09617	4594	468	138	27492	ENSMUSG00000037386,ENSMUSG00000024580,ENSMUSG00000035799,ENSMUSG00000030577,ENSMUSG00000021253,ENSMUSG00000021835,ENSMUSG00000047798,ENSMUSG00000022122,ENSMUSG00000035042,ENSMUSG00000064215,ENSMUSG00000026981,ENSMUSG00000027048,ENSMUSG00000040938,ENSMUSG00000026360,ENSMUSG00000021336,ENSMUSG00000037321,ENSMUSG00000017009,ENSMUSG00000020123,ENSMUSG00000031482,ENSMUSG00000043505,ENSMUSG00000038522,…
GO:BP	anatomical structure development	GO:0048856	1.04e-08	7.98419	6113	468	169	27492	ENSMUSG00000037386,ENSMUSG00000024087,ENSMUSG00000031963,ENSMUSG00000036040,ENSMUSG00000021756,ENSMUSG00000035799,ENSMUSG00000021253,ENSMUSG00000021835,ENSMUSG00000047798,ENSMUSG00000022122,ENSMUSG00000035042,ENSMUSG00000026981,ENSMUSG00000030359,ENSMUSG00000041773,ENSMUSG00000051379,ENSMUSG00000026360,ENSMUSG00000032311,ENSMUSG00000017009,ENSMUSG00000033508,ENSMUSG00000058571,ENSMUSG00000034837,…
GO:BP	epoxygenase P450 pathway	GO:0019373	1.56e-08	7.80798	34	468	11	27492	ENSMUSG00000052974,ENSMUSG00000052914,ENSMUSG00000060613,ENSMUSG00000062624,ENSMUSG00000015224,ENSMUSG00000074254,ENSMUSG00000052520,ENSMUSG00000025004,ENSMUSG00000025479,ENSMUSG00000042248,ENSMUSG00000092008
GO:BP	programmed cell death	GO:0012501	1.57e-08	7.80459	2011	468	78	27492	ENSMUSG00000024087,ENSMUSG00000021756,ENSMUSG00000035799,ENSMUSG00000021253,ENSMUSG00000021835,ENSMUSG00000038587,ENSMUSG00000022122,ENSMUSG00000035042,ENSMUSG00000064215,ENSMUSG00000026981,ENSMUSG00000045932,ENSMUSG00000057103,ENSMUSG00000025473,ENSMUSG00000043505,ENSMUSG00000021340,ENSMUSG00000028001,ENSMUSG00000031849,ENSMUSG00000004951,ENSMUSG00000027954,ENSMUSG00000033538,ENSMUSG00000033860,…
GO:BP	xenobiotic catabolic process	GO:0042178	1.88e-08	7.7247	68	468	14	27492	ENSMUSG00000052974,ENSMUSG00000052914,ENSMUSG00000060613,ENSMUSG00000062624,ENSMUSG00000032310,ENSMUSG00000015224,ENSMUSG00000074254,ENSMUSG00000052520,ENSMUSG00000068086,ENSMUSG00000025004,ENSMUSG00000025479,ENSMUSG00000042248,ENSMUSG00000092008,ENSMUSG00000089960
GO:BP	response to xenobiotic stimulus	GO:0009410	2.02e-08	7.69454	316	468	27	27492	ENSMUSG00000024087,ENSMUSG00000027048,ENSMUSG00000021340,ENSMUSG00000054757,ENSMUSG00000028150,ENSMUSG00000052974,ENSMUSG00000021210,ENSMUSG00000052914,ENSMUSG00000060613,ENSMUSG00000052684,ENSMUSG00000019278,ENSMUSG00000062624,ENSMUSG00000018930,ENSMUSG00000027398,ENSMUSG00000000301,ENSMUSG00000069805,ENSMUSG00000032310,ENSMUSG00000015224,ENSMUSG00000021250,ENSMUSG00000074254,ENSMUSG00000052520,…
GO:BP	cellular response to type I interferon	GO:0071357	2.08e-08	7.68297	56	468	13	27492	ENSMUSG00000064215,ENSMUSG00000001166,ENSMUSG00000079339,ENSMUSG00000032690,ENSMUSG00000025492,ENSMUSG00000074151,ENSMUSG00000052776,ENSMUSG00000066861,ENSMUSG00000030107,ENSMUSG00000025498,ENSMUSG00000027514,ENSMUSG00000032661,ENSMUSG00000035692
GO:BP	response to interferon-alpha	GO:0035455	2.23e-08	7.65078	35	468	11	27492	ENSMUSG00000045932,ENSMUSG00000046718,ENSMUSG00000001166,ENSMUSG00000025492,ENSMUSG00000052776,ENSMUSG00000066861,ENSMUSG00000034459,ENSMUSG00000062488,ENSMUSG00000074896,ENSMUSG00000078921,ENSMUSG00000078922
GO:BP	response to extracellular stimulus	GO:0009991	2.35e-08	7.62971	556	468	36	27492	ENSMUSG00000024087,ENSMUSG00000020123,ENSMUSG00000073988,ENSMUSG00000044786,ENSMUSG00000024042,ENSMUSG00000014813,ENSMUSG00000024401,ENSMUSG00000026628,ENSMUSG00000015533,ENSMUSG00000041798,ENSMUSG00000005514,ENSMUSG00000019987,ENSMUSG00000052684,ENSMUSG00000024900,ENSMUSG00000037849,ENSMUSG00000026365,ENSMUSG00000019577,ENSMUSG00000000301,ENSMUSG00000023067,ENSMUSG00000042010,ENSMUSG00000025991,…
GO:BP	response to ketone	GO:1901654	2.47e-08	7.60752	295	468	26	27492	ENSMUSG00000024087,ENSMUSG00000021253,ENSMUSG00000021835,ENSMUSG00000020123,ENSMUSG00000022358,ENSMUSG00000020108,ENSMUSG00000037944,ENSMUSG00000074207,ENSMUSG00000020431,ENSMUSG00000005514,ENSMUSG00000019987,ENSMUSG00000027869,ENSMUSG00000038393,ENSMUSG00000025991,ENSMUSG00000019970,ENSMUSG00000074971,ENSMUSG00000033863,ENSMUSG00000035385,ENSMUSG00000044748,ENSMUSG00000021250,ENSMUSG00000041698,…
GO:BP	regulation of secretion	GO:0051046	2.91e-08	7.53559	740	468	42	27492	ENSMUSG00000037386,ENSMUSG00000021253,ENSMUSG00000022122,ENSMUSG00000035042,ENSMUSG00000026981,ENSMUSG00000027048,ENSMUSG00000017009,ENSMUSG00000020123,ENSMUSG00000028001,ENSMUSG00000058022,ENSMUSG00000033860,ENSMUSG00000023032,ENSMUSG00000033831,ENSMUSG00000014813,ENSMUSG00000006930,ENSMUSG00000038260,ENSMUSG00000024401,ENSMUSG00000045502,ENSMUSG00000036687,ENSMUSG00000020431,ENSMUSG00000041798,…
GO:BP	carboxylic acid biosynthetic process	GO:0046394	3.34e-08	7.47585	299	468	26	27492	ENSMUSG00000006344,ENSMUSG00000020123,ENSMUSG00000032349,ENSMUSG00000021364,ENSMUSG00000025533,ENSMUSG00000023963,ENSMUSG00000003721,ENSMUSG00000015134,ENSMUSG00000026272,ENSMUSG00000027398,ENSMUSG00000019577,ENSMUSG00000028240,ENSMUSG00000026170,ENSMUSG00000057400,ENSMUSG00000042010,ENSMUSG00000028712,ENSMUSG00000025190,ENSMUSG00000074639,ENSMUSG00000029597,ENSMUSG00000078964,ENSMUSG00000066071,…
GO:BP	organic anion transport	GO:0015711	3.66e-08	7.43687	374	468	29	27492	ENSMUSG00000026981,ENSMUSG00000027048,ENSMUSG00000040938,ENSMUSG00000026360,ENSMUSG00000021336,ENSMUSG00000020123,ENSMUSG00000031482,ENSMUSG00000024485,ENSMUSG00000023032,ENSMUSG00000060961,ENSMUSG00000024131,ENSMUSG00000024401,ENSMUSG00000032204,ENSMUSG00000022299,ENSMUSG00000026272,ENSMUSG00000027398,ENSMUSG00000028240,ENSMUSG00000037583,ENSMUSG00000057400,ENSMUSG00000036110,ENSMUSG00000021135,…
GO:BP	positive regulation of cell death	GO:0010942	3.78e-08	7.42255	654	468	39	27492	ENSMUSG00000024087,ENSMUSG00000021253,ENSMUSG00000021835,ENSMUSG00000038587,ENSMUSG00000035042,ENSMUSG00000045932,ENSMUSG00000025473,ENSMUSG00000021340,ENSMUSG00000019997,ENSMUSG00000022358,ENSMUSG00000036478,ENSMUSG00000020108,ENSMUSG00000024042,ENSMUSG00000024401,ENSMUSG00000015312,ENSMUSG00000045502,ENSMUSG00000026628,ENSMUSG00000015134,ENSMUSG00000023905,ENSMUSG00000052684,ENSMUSG00000026278,…
GO:BP	cell activation	GO:0001775	4e-08	7.39828	1146	468	54	27492	ENSMUSG00000031963,ENSMUSG00000021756,ENSMUSG00000030577,ENSMUSG00000021835,ENSMUSG00000038587,ENSMUSG00000047798,ENSMUSG00000035042,ENSMUSG00000048534,ENSMUSG00000027863,ENSMUSG00000017009,ENSMUSG00000025473,ENSMUSG00000043505,ENSMUSG00000028001,ENSMUSG00000031849,ENSMUSG00000004951,ENSMUSG00000078763,ENSMUSG00000032053,ENSMUSG00000033860,ENSMUSG00000015396,ENSMUSG00000019997,ENSMUSG00000021356,…
GO:BP	positive regulation of immune system process	GO:0002684	4.51e-08	7.34583	978	468	49	27492	ENSMUSG00000021756,ENSMUSG00000030577,ENSMUSG00000035042,ENSMUSG00000038576,ENSMUSG00000053062,ENSMUSG00000025473,ENSMUSG00000026536,ENSMUSG00000043505,ENSMUSG00000021340,ENSMUSG00000026405,ENSMUSG00000037942,ENSMUSG00000015396,ENSMUSG00000043263,ENSMUSG00000054203,ENSMUSG00000057135,ENSMUSG00000024401,ENSMUSG00000037944,ENSMUSG00000030144,ENSMUSG00000045502,ENSMUSG00000015533,ENSMUSG00000019987,…
GO:BP	regulation of innate immune response	GO:0045088	5.95e-08	7.22573	216	468	22	27492	ENSMUSG00000034422,ENSMUSG00000038576,ENSMUSG00000037321,ENSMUSG00000025473,ENSMUSG00000026536,ENSMUSG00000043505,ENSMUSG00000043263,ENSMUSG00000054203,ENSMUSG00000001166,ENSMUSG00000019987,ENSMUSG00000017830,ENSMUSG00000037849,ENSMUSG00000074151,ENSMUSG00000052776,ENSMUSG00000066861,ENSMUSG00000066677,ENSMUSG00000030107,ENSMUSG00000073491,ENSMUSG00000025498,ENSMUSG00000027514,ENSMUSG00000032661,…
GO:BP	secretion	GO:0046903	5.97e-08	7.22414	1054	468	51	27492	ENSMUSG00000037386,ENSMUSG00000021253,ENSMUSG00000022122,ENSMUSG00000035042,ENSMUSG00000026981,ENSMUSG00000027048,ENSMUSG00000017009,ENSMUSG00000020123,ENSMUSG00000028001,ENSMUSG00000031849,ENSMUSG00000058022,ENSMUSG00000033860,ENSMUSG00000019997,ENSMUSG00000023032,ENSMUSG00000033831,ENSMUSG00000014813,ENSMUSG00000006930,ENSMUSG00000038260,ENSMUSG00000024401,ENSMUSG00000032204,ENSMUSG00000045502,…
GO:BP	regulation of cellular metabolic process	GO:0031323	6.13e-08	7.21271	6041	468	165	27492	ENSMUSG00000024087,ENSMUSG00000036181,ENSMUSG00000031963,ENSMUSG00000021756,ENSMUSG00000035799,ENSMUSG00000021253,ENSMUSG00000021835,ENSMUSG00000034422,ENSMUSG00000022122,ENSMUSG00000035042,ENSMUSG00000064215,ENSMUSG00000026981,ENSMUSG00000030359,ENSMUSG00000027048,ENSMUSG00000041773,ENSMUSG00000026360,ENSMUSG00000017009,ENSMUSG00000011305,ENSMUSG00000066364,ENSMUSG00000020123,ENSMUSG00000025473,…
GO:BP	negative regulation of response to external stimulus	GO:0032102	6.93e-08	7.15958	384	468	29	27492	ENSMUSG00000034422,ENSMUSG00000038576,ENSMUSG00000037321,ENSMUSG00000074743,ENSMUSG00000028001,ENSMUSG00000058022,ENSMUSG00000033860,ENSMUSG00000044786,ENSMUSG00000033831,ENSMUSG00000024401,ENSMUSG00000001166,ENSMUSG00000019987,ENSMUSG00000021125,ENSMUSG00000033107,ENSMUSG00000017830,ENSMUSG00000037849,ENSMUSG00000074151,ENSMUSG00000070473,ENSMUSG00000052776,ENSMUSG00000066861,ENSMUSG00000030107,…
GO:BP	xenobiotic metabolic process	GO:0006805	7.9e-08	7.10231	122	468	17	27492	ENSMUSG00000024087,ENSMUSG00000027048,ENSMUSG00000028150,ENSMUSG00000052974,ENSMUSG00000052914,ENSMUSG00000060613,ENSMUSG00000062624,ENSMUSG00000032310,ENSMUSG00000015224,ENSMUSG00000074254,ENSMUSG00000052520,ENSMUSG00000068086,ENSMUSG00000025004,ENSMUSG00000025479,ENSMUSG00000042248,ENSMUSG00000092008,ENSMUSG00000089960
GO:BP	phosphate-containing compound metabolic process	GO:0006796	8.04e-08	7.09457	2745	468	94	27492	ENSMUSG00000031963,ENSMUSG00000021756,ENSMUSG00000063683,ENSMUSG00000035799,ENSMUSG00000022040,ENSMUSG00000045211,ENSMUSG00000021835,ENSMUSG00000038587,ENSMUSG00000034422,ENSMUSG00000022122,ENSMUSG00000035042,ENSMUSG00000026981,ENSMUSG00000026360,ENSMUSG00000017009,ENSMUSG00000025473,ENSMUSG00000021340,ENSMUSG00000004951,ENSMUSG00000062515,ENSMUSG00000078763,ENSMUSG00000002228,ENSMUSG00000027954,…
GO:BP	regulation of primary metabolic process	GO:0080090	8.1e-08	7.09132	5862	468	161	27492	ENSMUSG00000024087,ENSMUSG00000036181,ENSMUSG00000031963,ENSMUSG00000021756,ENSMUSG00000035799,ENSMUSG00000022040,ENSMUSG00000021253,ENSMUSG00000021835,ENSMUSG00000034422,ENSMUSG00000022122,ENSMUSG00000035042,ENSMUSG00000064215,ENSMUSG00000026981,ENSMUSG00000030359,ENSMUSG00000027048,ENSMUSG00000041773,ENSMUSG00000026360,ENSMUSG00000017009,ENSMUSG00000011305,ENSMUSG00000066364,ENSMUSG00000020123,…
GO:BP	cell population proliferation	GO:0008283	8.27e-08	7.08242	2081	468	78	27492	ENSMUSG00000024087,ENSMUSG00000031963,ENSMUSG00000021756,ENSMUSG00000035799,ENSMUSG00000021253,ENSMUSG00000021835,ENSMUSG00000022122,ENSMUSG00000035042,ENSMUSG00000027456,ENSMUSG00000048534,ENSMUSG00000017009,ENSMUSG00000034837,ENSMUSG00000020123,ENSMUSG00000021340,ENSMUSG00000022146,ENSMUSG00000031849,ENSMUSG00000062515,ENSMUSG00000078763,ENSMUSG00000037942,ENSMUSG00000037621,ENSMUSG00000029135,…
GO:BP	establishment of localization	GO:0051234	8.8e-08	7.0555	4747	468	138	27492	ENSMUSG00000037386,ENSMUSG00000024580,ENSMUSG00000035799,ENSMUSG00000030577,ENSMUSG00000021253,ENSMUSG00000021835,ENSMUSG00000047798,ENSMUSG00000022122,ENSMUSG00000035042,ENSMUSG00000064215,ENSMUSG00000026981,ENSMUSG00000027048,ENSMUSG00000040938,ENSMUSG00000026360,ENSMUSG00000021336,ENSMUSG00000037321,ENSMUSG00000017009,ENSMUSG00000020123,ENSMUSG00000031482,ENSMUSG00000043505,ENSMUSG00000038522,…
GO:BP	regulation of viral genome replication	GO:0045069	9.82e-08	7.00776	91	468	15	27492	ENSMUSG00000035042,ENSMUSG00000046718,ENSMUSG00000024401,ENSMUSG00000001166,ENSMUSG00000032690,ENSMUSG00000025492,ENSMUSG00000037849,ENSMUSG00000052776,ENSMUSG00000066861,ENSMUSG00000029561,ENSMUSG00000023341,ENSMUSG00000020641,ENSMUSG00000041827,ENSMUSG00000032661,ENSMUSG00000035692
GO:BP	animal organ development	GO:0048513	9.97e-08	7.00138	3820	468	118	27492	ENSMUSG00000024087,ENSMUSG00000031963,ENSMUSG00000036040,ENSMUSG00000035799,ENSMUSG00000021253,ENSMUSG00000021835,ENSMUSG00000047798,ENSMUSG00000022122,ENSMUSG00000035042,ENSMUSG00000051379,ENSMUSG00000026360,ENSMUSG00000032311,ENSMUSG00000017009,ENSMUSG00000033508,ENSMUSG00000034837,ENSMUSG00000020123,ENSMUSG00000025473,ENSMUSG00000043505,ENSMUSG00000024140,ENSMUSG00000031849,ENSMUSG00000004951,…
GO:BP	negative regulation of cellular protein metabolic process	GO:0032269	1.01e-07	6.99674	1035	468	50	27492	ENSMUSG00000035799,ENSMUSG00000021835,ENSMUSG00000034422,ENSMUSG00000022122,ENSMUSG00000030359,ENSMUSG00000041773,ENSMUSG00000026360,ENSMUSG00000066364,ENSMUSG00000046718,ENSMUSG00000004951,ENSMUSG00000062515,ENSMUSG00000078763,ENSMUSG00000027954,ENSMUSG00000079363,ENSMUSG00000044786,ENSMUSG00000020108,ENSMUSG00000024401,ENSMUSG00000015312,ENSMUSG00000028300,ENSMUSG00000041550,ENSMUSG00000015437,…
GO:BP	phosphorus metabolic process	GO:0006793	1.15e-07	6.93985	2763	468	94	27492	ENSMUSG00000031963,ENSMUSG00000021756,ENSMUSG00000063683,ENSMUSG00000035799,ENSMUSG00000022040,ENSMUSG00000045211,ENSMUSG00000021835,ENSMUSG00000038587,ENSMUSG00000034422,ENSMUSG00000022122,ENSMUSG00000035042,ENSMUSG00000026981,ENSMUSG00000026360,ENSMUSG00000017009,ENSMUSG00000025473,ENSMUSG00000021340,ENSMUSG00000004951,ENSMUSG00000062515,ENSMUSG00000078763,ENSMUSG00000002228,ENSMUSG00000027954,…
GO:BP	response to nitrogen compound	GO:1901698	1.31e-07	6.8825	1291	468	57	27492	ENSMUSG00000024087,ENSMUSG00000022122,ENSMUSG00000006344,ENSMUSG00000026360,ENSMUSG00000074743,ENSMUSG00000021340,ENSMUSG00000058022,ENSMUSG00000022579,ENSMUSG00000030247,ENSMUSG00000036478,ENSMUSG00000014813,ENSMUSG00000038260,ENSMUSG00000028307,ENSMUSG00000024401,ENSMUSG00000037944,ENSMUSG00000032204,ENSMUSG00000055401,ENSMUSG00000003721,ENSMUSG00000079339,ENSMUSG00000015533,ENSMUSG00000075602,…
GO:BP	cellular response to hormone stimulus	GO:0032870	1.32e-07	6.8802	621	468	37	27492	ENSMUSG00000024087,ENSMUSG00000021835,ENSMUSG00000021340,ENSMUSG00000058022,ENSMUSG00000044786,ENSMUSG00000022358,ENSMUSG00000033831,ENSMUSG00000020108,ENSMUSG00000014813,ENSMUSG00000003721,ENSMUSG00000041798,ENSMUSG00000005514,ENSMUSG00000019987,ENSMUSG00000023034,ENSMUSG00000028982,ENSMUSG00000027398,ENSMUSG00000019577,ENSMUSG00000020429,ENSMUSG00000020593,ENSMUSG00000069805,ENSMUSG00000025991,…
GO:BP	positive regulation of cell communication	GO:0010647	1.45e-07	6.83993	1865	468	72	27492	ENSMUSG00000037386,ENSMUSG00000024087,ENSMUSG00000031963,ENSMUSG00000021756,ENSMUSG00000021253,ENSMUSG00000021835,ENSMUSG00000038587,ENSMUSG00000047798,ENSMUSG00000034422,ENSMUSG00000035042,ENSMUSG00000026981,ENSMUSG00000032840,ENSMUSG00000048706,ENSMUSG00000025473,ENSMUSG00000052749,ENSMUSG00000028001,ENSMUSG00000027954,ENSMUSG00000033860,ENSMUSG00000019997,ENSMUSG00000023032,ENSMUSG00000033831,…
GO:BP	regulation of cellular ketone metabolic process	GO:0010565	1.49e-07	6.82621	145	468	18	27492	ENSMUSG00000035799,ENSMUSG00000027048,ENSMUSG00000011305,ENSMUSG00000020123,ENSMUSG00000032349,ENSMUSG00000003721,ENSMUSG00000024900,ENSMUSG00000027398,ENSMUSG00000019577,ENSMUSG00000028240,ENSMUSG00000057400,ENSMUSG00000042010,ENSMUSG00000074639,ENSMUSG00000036856,ENSMUSG00000078964,ENSMUSG00000032080,ENSMUSG00000032079,ENSMUSG00000089960
GO:BP	negative regulation of immune system process	GO:0002683	1.56e-07	6.80575	424	468	30	27492	ENSMUSG00000030577,ENSMUSG00000021253,ENSMUSG00000021835,ENSMUSG00000047798,ENSMUSG00000034422,ENSMUSG00000038576,ENSMUSG00000037321,ENSMUSG00000017009,ENSMUSG00000043505,ENSMUSG00000046718,ENSMUSG00000026405,ENSMUSG00000004951,ENSMUSG00000078763,ENSMUSG00000058022,ENSMUSG00000024401,ENSMUSG00000001166,ENSMUSG00000019987,ENSMUSG00000021125,ENSMUSG00000017830,ENSMUSG00000037849,ENSMUSG00000074151,…
GO:BP	negative regulation of metabolic process	GO:0009892	1.58e-07	6.8021	3529	468	111	27492	ENSMUSG00000036181,ENSMUSG00000035799,ENSMUSG00000021253,ENSMUSG00000021835,ENSMUSG00000034422,ENSMUSG00000022122,ENSMUSG00000064215,ENSMUSG00000030359,ENSMUSG00000041773,ENSMUSG00000026360,ENSMUSG00000011305,ENSMUSG00000066364,ENSMUSG00000043505,ENSMUSG00000046718,ENSMUSG00000024140,ENSMUSG00000004951,ENSMUSG00000062515,ENSMUSG00000078763,ENSMUSG00000027954,ENSMUSG00000079363,ENSMUSG00000037942,…
GO:BP	positive regulation of signaling	GO:0023056	1.67e-07	6.77717	1871	468	72	27492	ENSMUSG00000037386,ENSMUSG00000024087,ENSMUSG00000031963,ENSMUSG00000021756,ENSMUSG00000021253,ENSMUSG00000021835,ENSMUSG00000038587,ENSMUSG00000047798,ENSMUSG00000034422,ENSMUSG00000035042,ENSMUSG00000026981,ENSMUSG00000032840,ENSMUSG00000048706,ENSMUSG00000025473,ENSMUSG00000052749,ENSMUSG00000028001,ENSMUSG00000027954,ENSMUSG00000033860,ENSMUSG00000019997,ENSMUSG00000023032,ENSMUSG00000033831,…
GO:BP	alcohol biosynthetic process	GO:0046165	1.68e-07	6.77585	146	468	18	27492	ENSMUSG00000037580,ENSMUSG00000056035,ENSMUSG00000003721,ENSMUSG00000005514,ENSMUSG00000028240,ENSMUSG00000026170,ENSMUSG00000070419,ENSMUSG00000057400,ENSMUSG00000029727,ENSMUSG00000025190,ENSMUSG00000036856,ENSMUSG00000029630,ENSMUSG00000054417,ENSMUSG00000078964,ENSMUSG00000075551,ENSMUSG00000032080,ENSMUSG00000032079,ENSMUSG00000027513
GO:BP	negative regulation of cytokine-mediated signaling pathway	GO:0001960	1.92e-07	6.71588	66	468	13	27492	ENSMUSG00000021756,ENSMUSG00000034422,ENSMUSG00000035042,ENSMUSG00000026981,ENSMUSG00000001166,ENSMUSG00000019987,ENSMUSG00000074151,ENSMUSG00000052776,ENSMUSG00000066861,ENSMUSG00000030107,ENSMUSG00000026073,ENSMUSG00000032661,ENSMUSG00000035692
GO:BP	regulation of lipid catabolic process	GO:0050994	1.92e-07	6.71588	66	468	13	27492	ENSMUSG00000035799,ENSMUSG00000027048,ENSMUSG00000011305,ENSMUSG00000025509,ENSMUSG00000043505,ENSMUSG00000024401,ENSMUSG00000045502,ENSMUSG00000024900,ENSMUSG00000027398,ENSMUSG00000042010,ENSMUSG00000033717,ENSMUSG00000032080,ENSMUSG00000032079
GO:BP	inflammatory response	GO:0006954	1.99e-07	6.70155	723	468	40	27492	ENSMUSG00000022040,ENSMUSG00000022122,ENSMUSG00000035042,ENSMUSG00000026981,ENSMUSG00000006344,ENSMUSG00000025473,ENSMUSG00000062515,ENSMUSG00000033538,ENSMUSG00000037942,ENSMUSG00000040809,ENSMUSG00000044786,ENSMUSG00000024401,ENSMUSG00000039196,ENSMUSG00000026193,ENSMUSG00000037944,ENSMUSG00000015533,ENSMUSG00000020431,ENSMUSG00000034855,ENSMUSG00000026365,ENSMUSG00000073418,ENSMUSG00000019278,…
GO:BP	negative regulation of response to stimulus	GO:0048585	2.2e-07	6.65659	1609	468	65	27492	ENSMUSG00000031963,ENSMUSG00000036040,ENSMUSG00000021756,ENSMUSG00000035799,ENSMUSG00000030577,ENSMUSG00000021253,ENSMUSG00000021835,ENSMUSG00000047798,ENSMUSG00000034422,ENSMUSG00000035042,ENSMUSG00000026981,ENSMUSG00000038576,ENSMUSG00000026360,ENSMUSG00000037321,ENSMUSG00000011305,ENSMUSG00000074743,ENSMUSG00000026405,ENSMUSG00000028001,ENSMUSG00000004951,ENSMUSG00000027954,ENSMUSG00000058022,…
GO:BP	type I interferon signaling pathway	GO:0060337	2.31e-07	6.63619	54	468	12	27492	ENSMUSG00000064215,ENSMUSG00000001166,ENSMUSG00000032690,ENSMUSG00000025492,ENSMUSG00000074151,ENSMUSG00000052776,ENSMUSG00000066861,ENSMUSG00000030107,ENSMUSG00000025498,ENSMUSG00000027514,ENSMUSG00000032661,ENSMUSG00000035692
GO:BP	carboxylic acid transport	GO:0046942	2.39e-07	6.62132	302	468	25	27492	ENSMUSG00000026981,ENSMUSG00000027048,ENSMUSG00000040938,ENSMUSG00000026360,ENSMUSG00000021336,ENSMUSG00000020123,ENSMUSG00000031482,ENSMUSG00000024131,ENSMUSG00000024401,ENSMUSG00000032204,ENSMUSG00000022299,ENSMUSG00000026272,ENSMUSG00000027398,ENSMUSG00000028240,ENSMUSG00000037583,ENSMUSG00000057400,ENSMUSG00000036110,ENSMUSG00000021135,ENSMUSG00000030236,ENSMUSG00000020600,ENSMUSG00000019935,…
GO:BP	regulation of viral process	GO:0050792	2.51e-07	6.60084	169	468	19	27492	ENSMUSG00000035042,ENSMUSG00000052749,ENSMUSG00000046718,ENSMUSG00000044786,ENSMUSG00000024401,ENSMUSG00000001166,ENSMUSG00000032690,ENSMUSG00000025492,ENSMUSG00000037849,ENSMUSG00000052776,ENSMUSG00000066861,ENSMUSG00000029561,ENSMUSG00000023341,ENSMUSG00000026542,ENSMUSG00000024863,ENSMUSG00000020641,ENSMUSG00000041827,ENSMUSG00000032661,ENSMUSG00000035692
GO:BP	response to peptide	GO:1901652	2.84e-07	6.54681	519	468	33	27492	ENSMUSG00000024087,ENSMUSG00000022122,ENSMUSG00000021340,ENSMUSG00000036478,ENSMUSG00000028307,ENSMUSG00000024401,ENSMUSG00000003721,ENSMUSG00000041798,ENSMUSG00000005514,ENSMUSG00000019987,ENSMUSG00000023034,ENSMUSG00000028982,ENSMUSG00000033022,ENSMUSG00000027398,ENSMUSG00000019577,ENSMUSG00000020429,ENSMUSG00000079014,ENSMUSG00000020593,ENSMUSG00000069805,ENSMUSG00000025991,ENSMUSG00000030236,…
GO:BP	organic hydroxy compound biosynthetic process	GO:1901617	2.85e-07	6.54514	234	468	22	27492	ENSMUSG00000024140,ENSMUSG00000037580,ENSMUSG00000024401,ENSMUSG00000056035,ENSMUSG00000022129,ENSMUSG00000023963,ENSMUSG00000003721,ENSMUSG00000005514,ENSMUSG00000028240,ENSMUSG00000026170,ENSMUSG00000070419,ENSMUSG00000057400,ENSMUSG00000029727,ENSMUSG00000025190,ENSMUSG00000036856,ENSMUSG00000029630,ENSMUSG00000054417,ENSMUSG00000078964,ENSMUSG00000075551,ENSMUSG00000032080,ENSMUSG00000032079,…
[truncated: 409 more rows]
